# Supplementary material for: GSNOR provides plant tolerance to iron toxicity via preventing iron-dependent nitrosative and oxidative cytotoxicity
Source: Nat Commun. 2019 Aug 29;10:3896. doi: 10.1038/s41467-019-11892-5 (PMC6715714; doi:10.1038/s41467-019-11892-5)
Supplement: Supplementary file 4 — Source Data [file 41467_2019_11892_MOESM4_ESM.xlsx]

## Sheet: Fig. 1a
Fig. 1a	MS_condiiton	ACC_ID	mean_Total_length_day3	mean_Total_length_day4	mean_Total_length_day5	mean_Total_length_day6	mean_Total_length_day7	mean_Total_length_day8	mean_Total_length_day10	mean_Total_length_day13	high_Fe	ACC_ID	mean_Total_length_day3	mean_Total_length_day4	mean_Total_length_day5	mean_Total_length_day6	mean_Total_length_day7	mean_Total_length_day8	mean_Total_length_day10	mean_Total_length_day13	Fe_response	ACC_ID	mean_Total_length_day3	mean_Total_length_day4	mean_Total_length_day5	mean_Total_length_day6	mean_Total_length_day7	mean_Total_length_day8	mean_Total_length_day10	mean_Total_length_day13
		2	NA	2.10727	2.50303	4.54191	6.63372	8.55774	12.8629	24.4387		2	NA	1.17519	2.50523	4.96186	6.90848	8.73375	12.1044	17.2484		2	NA	55.7686	100.088	109.246	104.142	102.057	94.1033	70.5781
		6	1.60985	3.17029	5.70063	7.61501	10.1517	12.7864	18.7106	28.7396		6	1.59201	2.90779	4.44537	6.45714	8.22339	10.0786	13.9434	20.0625		6	98.8916	91.7201	77.9803	84.7949	81.0051	78.8226	74.5216	69.8076
		121	2.0105	4.04573	7.13888	9.82542	12.5814	14.7765	20.0597	31.598		121	1.86109	3.78141	6.38037	8.72006	11.2556	13.4621	16.5636	24.633		121	92.5683	93.4668	89.375	88.75	89.4623	91.1048	82.5716	77.9575
		149	0.903817	3.00778	5.25357	7.92903	10.577	13.517	19.7697	30.7022		149	NA	2.62467	4.47252	6.18913	7.69832	9.07203	12.0184	16.5185		149	NA	87.2625	85.133	78.0566	72.7837	67.1156	60.7923	53.8021
		159	1.15102	3.60012	6.36505	8.84822	11.4407	14.4222	22.0481	31.2892		159	0.967909	3.04779	5.36189	7.31516	9.26215	10.9817	14.255	19.5286		159	84.0913	84.6582	84.2396	82.6738	80.958	76.1443	64.6542	62.4131
		203	1.74404	4.85882	7.69617	10.0088	12.0124	13.9051	18.4574	26.636		203	1.47363	3.24168	5.83165	7.6206	9.40886	11.3007	14.8757	19.4817		203	84.4954	66.7174	75.7734	76.1393	78.3262	81.2702	80.5948	73.1405
		204	1.42011	3.51536	5.6855	7.33115	9.28511	11.5888	16.8522	26.3825		204	1.22704	2.47677	4.54241	6.37156	8.04348	9.55204	12.0223	15.442		204	86.4045	70.4555	79.8946	86.9108	86.6277	82.425	71.3399	58.5312
		205	1.66096	4.97173	8.44016	10.8339	13.1647	15.7411	21.5264	30.8738		205	1.84705	4.18376	7.04456	9.0721	11.136	13.4765	17.6078	24.4186		205	111.204	84.151	83.4647	83.7378	84.5897	85.613	81.7966	79.0915
		206	2.246	4.99699	7.16063	9.24436	11.3512	13.4643	17.788	26.0441		206	1.66371	3.57184	5.60267	7.21703	9.03629	10.8245	14.5384	20.097		206	74.0746	71.4799	78.2427	78.0695	79.6065	80.3941	81.7315	77.1655
		207	2.16688	4.67737	6.88852	9.00186	10.7258	12.8793	16.9452	24.5849		207	2.20395	4.3993	6.24424	8.14591	9.79416	11.621	15.4741	20.6992		207	101.711	94.055	90.6471	90.4914	91.3141	90.2303	91.3188	84.1947
		208	1.6391	4.51105	6.63317	8.84083	9.94076	11.8365	15.9283	23.1971		208	1.74381	3.71558	5.35822	6.77474	8.25982	9.71883	12.9703	17.2961		208	106.388	82.3661	80.7793	76.6302	83.0904	82.1092	81.429	74.5615
		212	2.62768	6.08442	8.54342	10.6959	13.0284	15.4044	20.6922	30.6238		212	2.15936	4.30232	6.16563	7.95419	9.7366	11.6647	15.5405	21.8932		212	82.1775	70.7104	72.1681	74.3667	74.7339	75.7228	75.1033	71.4909
		219	1.80411	3.46302	5.68917	7.62274	9.48754	11.3459	16.0359	20.9732		219	1.14207	2.80991	4.49049	6.37901	8.05332	9.72973	13.048	17.3911		219	63.304	81.1405	78.9304	83.684	84.8832	85.7554	81.3671	82.9204
		222	2.13432	4.27255	6.60187	8.59376	10.5873	12.5287	16.709	27.1942		222	1.58506	3.85153	5.90382	7.81315	9.5631	11.5322	16.1427	22.3295		222	74.2655	90.146	89.4264	90.9166	90.326	92.0457	96.6104	82.1113
		223	1.20913	3.0665	4.78729	6.80353	8.68407	10.8109	15.0514	23.0866		223	1.39257	2.74705	4.43114	5.59748	7.20487	8.94142	12.107	16.7539		223	115.171	89.5825	92.5605	82.2731	82.9665	82.7074	80.4378	72.5698
		224	1.28177	2.61092	5.33634	7.73107	9.6107	11.7319	16.0407	22.8083		224	1.34452	2.41475	4.55837	6.42916	8.52058	9.76719	13.0077	16.4978		224	104.895	92.4865	85.4213	83.16	88.6572	83.2534	81.0923	72.3326
		225	1.32158	3.59311	6.09933	8.29132	10.6308	12.776	17.8407	27.3156		225	1.0431	2.53012	4.53467	6.48784	8.02138	9.16624	11.5369	15.0246		225	78.9284	70.4161	74.3469	78.2485	75.4539	71.7458	64.6659	55.0039
		227	2.04165	4.49798	6.51561	8.57142	10.5609	12.6459	17.3676	27.4738		227	1.86075	3.79534	5.6222	7.13219	8.68565	10.6427	14.0711	19.378		227	91.1396	84.3786	86.2882	83.209	82.2437	84.1592	81.0191	70.5328
		229	1.88199	4.64942	7.60301	9.96198	12.3715	14.9632	18.4878	30.9333		229	2.08268	4.42616	6.82651	9.00953	11.2247	13.4393	17.4801	23.7634		229	110.664	95.1982	89.787	90.4392	90.7303	89.8158	94.5495	76.8214
		230	2.01889	4.27003	6.38824	8.32052	10.4067	12.4406	17.1504	26.1127		230	1.56491	3.2715	4.91333	6.49288	8.01982	9.77013	13.1827	18.3889		230	77.5137	76.6154	76.9121	78.0345	77.0637	78.5341	76.8653	70.4214
		231	1.78216	4.38259	7.04143	9.76457	12.1491	14.714	19.9734	28.8109		231	0.977405	3.1441	5.74061	8.06744	9.94892	11.952	15.5388	21.3821		231	54.8438	71.7407	81.5261	82.6194	81.89	81.2284	77.7976	74.2152
		236	1.63987	3.88768	5.84969	7.61677	9.28556	12.1323	17.0306	24.6733		236	1.14965	3.05822	4.48265	5.43786	6.78355	7.9653	10.1582	12.9702		236	70.1058	78.6645	76.6305	71.3933	73.0548	65.6539	59.6469	52.5676
		237	1.78197	4.28082	6.57706	8.56315	11.0052	13.594	19.1135	28.9868		237	1.89826	3.57086	5.76255	7.84644	9.78652	11.4676	14.4917	18.8588		237	106.526	83.4153	87.6159	91.6302	88.9264	84.358	75.8191	65.0602
		244	NA	2.2214	4.21966	5.92037	8.59144	10.8526	14.9286	21.4957		244	NA	1.69079	3.64085	4.75235	5.9991	7.41003	9.63133	13.2079		244	NA	76.1137	86.2829	80.2711	69.8265	68.2788	64.5162	61.4443
		252	1.32765	2.80992	4.84759	6.74745	8.5349	10.3914	14.1348	20.7196		252	0.850824	2.81761	4.47295	5.99968	7.33802	8.658	11.573	14.969		252	64.0848	100.274	92.2715	88.9177	85.9767	83.3191	81.8763	72.2457
		257	1.20567	3.05588	5.36911	8.00715	10.2541	12.4777	17.4613	26.523		257	1.49152	3.19527	5.25854	7.44926	9.22947	10.8856	13.6965	17.3805		257	123.709	104.561	97.9407	93.0327	90.0074	87.241	78.4391	65.5299
		258	1.70298	3.87985	6.74338	9.35956	11.5176	13.9108	18.9106	28.6564		258	1.79898	3.09206	5.38082	7.81755	10.1511	12.282	15.4473	22.9294		258	105.637	79.6954	79.7941	83.5247	88.136	88.291	81.6859	80.0152
		259	1.22977	3.09468	5.42437	7.57938	10.0333	12.601	18.7283	30.4353		259	1.45594	2.83626	4.59526	6.45541	8.18939	9.94916	12.8127	19.4988		259	118.392	91.6494	84.7151	85.1706	81.6221	78.9553	68.4135	64.0665
		262	NA	2.40333	4.53523	6.38955	8.36376	10.6749	15.192	22.5933		262	0.75111	1.80065	3.24189	4.26722	6.26886	7.0055	9.76614	13.6489		262	NA	74.9231	71.4823	66.7843	74.9527	65.6257	64.2847	60.411
		263	3.00751	5.46809	7.85632	9.77466	11.9801	14.5821	20.6348	33.0238		263	2.73573	4.97877	6.98715	9.02658	11.0871	13.1197	16.8931	23.3074		263	90.9635	91.0515	88.9367	92.3468	92.5456	89.9712	81.8669	70.5776
		264	1.67546	3.71428	5.91133	8.39038	10.664	13.5092	19.3391	28.8449		264	1.66705	3.59575	5.40328	7.54108	9.46833	11.2256	13.9542	19.2176		264	99.4982	96.8086	91.4055	89.8776	88.7874	83.0964	72.155	66.6238
		266	1.17281	2.73627	4.9681	6.83275	9.61027	12.3467	17.6561	28.0151		266	0.988568	3.21687	4.83711	6.79313	8.90696	10.8005	14.229	18.7092		266	84.2906	117.564	97.3634	99.4201	92.6817	87.4773	80.5896	66.7828
		268	2.4211	5.45798	8.42537	11.1487	13.8493	16.6504	22.0895	33.0053		268	2.06147	4.70497	7.27611	9.69756	11.9773	14.2895	17.1272	24.4414		268	85.1458	86.2034	86.3596	86.9835	86.4832	85.8206	77.5355	74.0531
		273	1.77586	3.964	6.71009	9.33346	11.7348	13.8695	18.9743	25.4369		273	2.09738	3.61078	5.98313	7.83991	9.74709	11.6803	15.1256	22.4152		273	118.105	91.0894	89.1662	83.998	83.0612	84.216	79.7165	88.1205
		275	1.74527	3.72683	5.93384	7.86681	10.1732	11.9295	16.3889	25.5678		275	2.01412	3.77726	5.91597	7.90824	9.6292	11.0403	14.4826	18.805		275	115.405	101.353	99.6989	100.527	94.6531	92.5456	88.3682	73.5495
		283	1.88258	3.46264	5.6508	8.5064	11.2695	14.148	18.774	28.632		283	NA	2.75991	4.96028	6.91882	8.62491	10.5514	13.5578	19.9195		283	NA	79.7053	87.7801	81.3366	76.5334	74.5787	72.2155	69.5708
		288	1.45395	3.9123	5.9292	7.96826	9.97517	12.3471	17.4057	27.8962		288	1.29803	3.13247	4.816	6.32973	7.78834	9.25341	12.094	15.9067		288	89.2763	80.0672	81.2251	79.4368	78.0772	74.9442	69.4831	57.021
		292	1.44312	3.59606	6.49302	9.17738	12.0902	14.7504	20.669	32.0789		292	1.43127	3.41974	5.43509	6.89724	8.7077	10.737	15.0223	21.2625		292	99.1787	95.097	83.7067	75.1547	72.0226	72.7911	72.6801	66.2819
		318	NA	2.88041	5.53174	7.94674	10.2513	12.6843	17.8512	26.2858		318	1.05792	2.82101	5.12712	7.38166	9.47091	11.5696	14.9877	19.8129		318	NA	97.9377	92.6855	92.8891	92.3871	91.212	83.9589	75.3749
		321	1.0864	3.25769	6.56379	9.41179	12.2257	15.2278	21.8048	33.8199		321	1.08251	2.71034	4.95845	7.29067	9.23202	11.0757	14.5791	19.7892		321	99.6418	83.1984	75.5425	77.4631	75.5134	72.7333	66.8618	58.5136
		322	2.32316	4.96229	7.64434	10.2345	12.3249	14.7502	18.9305	25.0474		322	1.93926	4.74688	7.57456	10.2284	12.8956	15.7206	21.2711	29.4289		322	83.4751	95.659	99.0873	99.9411	104.631	106.579	112.364	117.493
		323	2.13878	4.13646	6.81694	9.16247	11.5333	14.3438	18.34	28.6953		323	1.5587	3.37918	5.4642	7.41688	9.36776	11.3908	15.0601	19.1353		323	72.8783	81.6925	80.1563	80.9486	81.2236	79.4131	82.1159	66.6843
		326	1.89135	4.62755	7.17318	10.2841	13.1103	16.0286	21.9535	30.3835		326	1.56671	2.99863	5.21113	7.89833	10.4725	12.7928	16.8358	22.8332		326	82.8356	64.7996	72.6474	76.8014	79.8801	79.8123	76.6886	75.1499
		327	1.70735	3.79955	6.70784	9.32826	12.4042	15.4566	22.0589	33.6067		327	1.61721	3.36073	5.31964	7.32959	8.97015	10.8999	13.237	17.8838		327	94.7206	88.4509	79.3049	78.574	72.3155	70.5194	60.0073	53.2149
		328	1.42681	3.73565	6.38289	9.48107	12.4348	15.6313	22.0109	32.651		328	1.65684	3.348	5.77762	8.47159	10.8715	13.2421	17.6865	24.3557		328	116.122	89.623	90.5174	89.3527	87.4276	84.7154	80.3532	74.5942
		331	1.99616	4.22227	5.83514	8.08043	10.1446	11.9175	16.2145	23.5618		331	2.09666	4.20319	5.67087	7.43846	9.25423	10.8477	13.032	15.9609		331	105.035	99.5481	97.1848	92.0552	91.2236	91.0234	80.3724	67.7405
		332	1.57669	3.41393	6.22157	9.11826	11.8497	13.6223	19.2129	28.6151		332	1.19802	3.03536	4.7827	6.52903	8.43754	10.4164	13.2383	17.0507		332	75.983	88.9111	76.8728	71.6038	71.2044	76.4655	68.9033	59.5864
		334	NA	2.67652	5.27612	6.80253	9.06156	11.3131	15.8921	23.237		334	1.13068	2.93764	4.13826	6.09468	8.19633	10.1531	11.9539	14.2657		334	NA	109.756	78.4338	89.5944	90.4516	89.7467	75.2193	61.3922
		335	1.80889	4.32095	6.91073	8.86985	11.0691	13.0222	16.7809	24.6806		335	1.60535	3.82027	6.21846	7.80802	9.50752	11.5345	15.1867	20.8116		335	88.7476	88.4127	89.9827	88.0287	85.8926	88.5754	90.5001	84.3237
		338	1.65366	4.07847	6.363	8.48779	10.6278	13.0093	17.7732	26.1851		338	1.64251	3.38347	5.3	7.23725	9.26668	11.4254	15.3537	21.2388		338	99.3259	82.9593	83.294	85.2666	87.1928	87.8242	86.3869	81.1101
		339	1.83654	4.37978	6.6893	8.69792	10.7786	13.0706	17.4916	24.167		339	1.39613	3.56676	5.6251	7.31688	8.96888	10.5125	13.1119	15.53		339	76.0198	81.4369	84.091	84.1222	83.2103	80.4283	74.961	64.2611
		340	1.51249	3.31743	6.18328	9.22657	11.8376	14.5175	20.1697	29.1984		340	1.3891	2.56158	4.70759	7.20079	8.25934	10.1109	11.641	14.436		340	91.8425	77.2159	76.1341	78.0441	69.7722	69.6465	57.7152	49.441
		341	1.59806	3.55644	5.93162	7.99197	10.0053	11.8384	15.7255	23.1993		341	1.80579	3.9022	5.52768	7.53214	9.0322	10.3374	12.872	16.8449		341	112.999	109.722	93.1901	94.2464	90.2743	87.3211	81.8541	72.6095
		343	1.47836	4.22857	7.7407	10.5111	13.3844	15.9037	21.6464	32.6843		343	1.49888	3.64673	6.48955	8.74128	11.4293	13.0083	16.5125	22.2822		343	101.388	86.2401	83.8367	83.1622	85.3929	81.7942	76.2828	68.1739
		346	1.32774	3.01835	5.87987	8.33766	10.7304	13.3223	18.082	25.9222		346	1.39759	2.86222	5.13701	7.23043	9.37065	11.4104	14.4152	19.5665		346	105.261	94.8276	87.3661	86.7201	87.328	85.6484	79.7211	75.4818
		347	1.51443	3.90314	6.77887	9.28872	12.2434	15.1867	21.3447	32.7577		347	1.31885	3.48006	6.15616	8.42511	10.5125	13.1716	16.9596	23.3041		347	87.0853	89.1605	90.8139	90.7026	85.8626	86.7311	79.4561	71.1409
		349	1.48764	3.70797	5.7602	8.22016	10.7099	13.6977	19.2058	32.3741		349	1.59449	3.8089	5.92165	8.13221	10.3234	12.253	16.0285	21.3877		349	107.183	102.722	102.803	98.93	96.3911	89.453	83.4564	66.0641
		355	1.29086	2.88974	5.5333	7.87386	9.68676	11.3656	15.1628	23.0135		355	1.26915	2.82611	4.98843	6.923	8.53852	9.82751	12.6398	16.6213		355	98.3185	97.7981	90.153	87.9239	88.1462	86.4675	83.3608	72.2239
		357	1.53577	3.6346	6.00496	8.47242	10.887	13.7368	19.8146	29.6359		357	1.488	3.04408	5.14816	7.19497	9.12369	11.0469	14.6949	18.9234		357	96.8893	83.7528	85.7318	84.9222	83.8035	80.4181	74.1621	63.8529
		359	1.84777	4.10068	6.36715	8.43794	10.7072	13.4479	18.9657	28.7665		359	1.70506	3.41377	5.64348	7.63539	9.72118	11.5608	14.7279	19.527		359	92.2771	83.2489	88.6343	90.4888	90.7911	85.9673	77.6553	67.881
		363	1.56909	3.81965	7.01849	10.223	13.3166	16.8156	23.3833	35.8516		363	1.34955	3.92298	6.47864	8.88778	11.188	13.3489	17.2763	22.535		363	86.0086	102.705	92.3081	86.9394	84.0152	79.3841	73.8831	62.8564
		364	2.58426	6.08782	9.46861	12.7814	16.0017	19.54	26.9926	36.2636		364	1.84692	4.40302	7.28894	9.84398	12.1723	14.4617	18.5245	23.9008		364	71.468	72.3251	76.98	77.0181	76.0689	74.0109	68.6279	65.9085
		366	1.80036	3.83034	6.8363	9.56197	12.2193	15.1409	20.4173	28.8396		366	1.40818	3.47273	5.80293	7.8211	9.78069	11.6629	15.5395	19.6638		366	78.2162	90.6638	84.884	81.7938	80.0427	77.0294	76.1096	68.1835
		368	1.36268	3.88408	6.3417	8.31783	10.1726	12.8068	17.6385	24.9406		368	1.5266	2.69295	5.07875	6.85551	8.66191	10.6985	14.859	21.1983		368	112.029	69.333	80.085	82.4194	85.1496	83.5378	84.2416	84.9953
		371	1.16097	2.74472	5.0842	6.92131	8.54665	10.758	14.9351	21.9822		371	0.81098	2.55484	4.11508	5.68625	7.2731	9.0248	11.6007	15.2395		371	69.8536	93.0818	80.9386	82.1557	85.0988	83.8892	77.6741	69.3268
		373	1.23727	4.08171	7.33218	9.9008	12.5562	15.3184	20.7798	30.8765		373	1.40635	3.20666	5.52751	8.07302	9.84273	11.9284	16.3046	23.0192		373	113.665	78.5617	75.3869	81.5391	78.3891	77.87	78.4637	74.5527
		374	NA	3.47823	5.11089	6.45974	9.57542	12.4315	17.8086	27.5169		374	NA	2.38664	4.23647	6.40179	8.01373	9.95875	12.6079	17.5093		374	NA	68.6163	82.8911	99.1029	83.6907	80.1092	70.7964	63.6312
		375	1.65658	2.56095	4.95797	7.7187	9.9467	12.4714	18.0428	27.4551		375	NA	2.88633	4.45093	6.28032	7.7818	9.16308	12.5779	17.5431		375	NA	112.706	89.7733	81.3651	78.235	73.473	69.7115	63.8973
		377	1.15183	3.30834	6.00419	8.76421	10.5894	13.1819	17.6107	25.7352		377	NA	2.74698	4.96126	7.31536	9.27918	11.7048	15.452	21.5487		377	NA	83.032	82.6299	83.4685	87.6268	88.7941	87.7418	83.7326
		378	1.63635	3.30095	5.71099	7.88769	9.92001	11.9546	16.278	25.953		378	1.59821	2.77073	4.50292	6.08552	7.84774	9.56117	12.8328	18.0561		378	97.6691	83.9375	78.8466	77.1521	79.1102	79.9788	78.8357	69.5726
		379	1.78651	3.97918	6.65221	8.9048	10.6795	12.6916	17.2911	24.2581		379	1.85649	2.82809	4.96114	7.14333	9.14683	10.9351	14.3237	18.487		379	103.917	71.0722	74.5788	80.2189	85.6488	86.1601	82.8385	76.2095
		380	1.74162	4.07204	6.48241	8.78859	11.3699	14.0859	19.0082	27.756		380	1.75786	3.49418	5.79676	7.84174	9.61258	11.5873	14.8519	19.3437		380	100.933	85.8091	89.4229	89.2264	84.5443	82.2619	78.1344	69.6918
		383	1.09234	2.80294	4.92757	7.5012	9.95023	12.6167	18.7647	27.0669		383	0.807339	2.74242	4.72756	6.98878	9.46195	11.9163	16.6162	22.9492		383	73.9093	97.841	95.9411	93.1689	95.0928	94.4488	88.5504	84.7871
		386	1.7051	3.43915	5.45158	7.87339	10.4495	12.4629	16.8432	27.2841		386	NA	2.21149	4.30453	5.6644	6.76893	8.7775	11.2334	16.8699		386	NA	64.3033	78.9593	71.9435	64.7777	70.429	66.6938	61.8307
		387	1.37689	3.59297	7.00292	10.0572	13.1262	16.2742	23.2911	36.11		387	1.42148	2.96614	5.04865	7.16307	9.29147	11.0293	14.3558	18.674		387	103.238	82.5538	72.0935	71.223	70.7856	67.7715	61.6363	51.7142
		388	1.24579	2.60423	4.97509	6.72565	8.3811	10.5972	15.4036	23.0423		388	1.14137	2.39443	4.55041	6.32386	8.01238	10.0177	13.2485	17.1269		388	91.618	91.9439	91.4639	94.0259	95.6006	94.5323	86.009	74.3279
		389	1.81902	4.13345	7.33824	10.073	12.6642	15.359	19.924	27.4394		389	NA	1.80919	3.35613	5.64987	7.75333	9.84821	13.7377	18.639		389	NA	43.7696	45.7348	56.0893	61.2226	64.1201	68.9504	67.9278
		390	1.3836	2.94429	5.16273	7.08212	8.29131	10.5733	14.155	25.9342		390	1.27643	2.73204	5.03501	7.24031	8.94975	10.7341	14.194	19.5554		390	92.2545	92.7911	97.5261	102.234	107.941	101.521	100.276	75.4039
		392	1.22553	2.54475	4.97016	7.96685	10.6669	13.8848	19.6136	29.3938		392	1.65017	3.46207	5.53078	7.05159	8.19542	9.66739	11.7665	13.7774		392	134.65	136.048	111.28	88.5116	76.8306	69.6257	59.9914	46.8716
		393	NA	1.93006	3.72935	5.80389	8.13293	11.1108	17.6474	28.5846		393	0.862076	1.99277	3.90675	6.54268	7.39269	9.1934	12.3599	16.5964		393	NA	103.249	104.757	112.729	90.8982	82.743	70.0381	58.0607
		394	1.68576	3.39924	5.8244	8.5257	10.6528	12.9226	17.4405	27.2198		394	1.47421	3.20151	5.20879	6.96907	8.80816	10.7359	14.7062	19.7112		394	87.4507	94.1831	89.4305	81.742	82.6836	83.0786	84.3222	72.4148
		397	1.12192	3.18645	5.57372	7.65396	10.4524	13.3041	18.5297	27.495		397	1.16098	2.85832	4.27425	6.33459	8.55497	10.1147	13.5945	18.7683		397	103.482	89.7025	76.6858	82.7622	81.847	76.0271	73.3657	68.2608
		607	1.47525	4.08419	6.71272	9.76167	13.191	15.9582	23.2484	34.6026		607	0.772266	2.99714	6.03477	8.90063	11.3394	14.3081	18.9538	26.08		607	52.3482	73.384	89.9005	91.1794	85.9634	89.6604	81.5272	75.37
		627	1.22191	2.60854	5.03344	7.13307	10.0496	12.7665	19.6554	29.5676		627	1.1197	2.93401	5.29545	7.63018	10.078	12.7018	17.2443	23.5497		627	91.6349	112.477	105.205	106.969	100.283	99.493	87.7332	79.6469
		641	NA	2.09258	4.9479	8.43809	11.0597	13.3287	17.7372	23.9845		641	1.45766	3.39744	5.82006	7.93117	9.68765	11.4472	14.89	19.5339		641	NA	162.357	117.627	93.9924	87.5941	85.8844	83.9476	81.444
		895	1.18652	3.47887	6.28547	8.59565	10.8362	13.3727	20.3881	30.3437		895	1.18799	3.50554	5.79824	7.51989	9.32495	11.2803	15.1135	20.9452		895	100.123	100.767	92.2483	87.4848	86.0534	84.3532	74.1291	69.0263
		946	1.52118	4.33313	7.52371	11.167	14.744	18.5719	26.5021	36.6699		946	1.66639	3.98029	6.51344	9.17026	11.7106	14.5628	20.1346	27.8006		946	109.546	91.857	86.5722	82.119	79.4264	78.4134	75.9737	75.813
		957	2.14349	4.11783	6.39633	8.7287	11.0459	13.3994	18.006	27.4515		957	2.07617	3.6187	5.5207	7.48962	9.45124	11.4633	15.6529	21.072		957	96.8592	87.8788	86.3103	85.8045	85.5634	85.551	86.9318	76.761
		1719	1.60882	4.99684	8.99616	12.2033	15.6967	19.295	25.7708	35.7999		1719	1.75594	4.34853	7.71878	10.8573	13.9015	17.0072	21.5624	26.9923		1719	109.144	87.0257	85.8009	88.9701	88.5635	88.1431	83.67	75.3977
		1720	1.49495	4.13318	7.68901	9.2187	12.2284	15.1422	22.7005	36.682		1720	1.76649	2.82765	4.47808	7.14047	9.92167	12.0037	16.666	22.2516		1720	118.164	68.4134	58.24	77.4564	81.1365	79.2732	73.4171	60.6607
		1722	2.43598	5.89055	9.08954	11.8794	14.9459	17.8851	25.0348	36.7964		1722	1.76584	3.93432	6.57608	9.03241	11.63	14.1918	19.2934	23.9176		1722	72.49	66.7905	72.3478	76.0342	77.814	79.3496	77.0661	64.9998
		1724	0.928825	3.44339	6.62001	9.63814	12.3017	14.9373	20.364	30.5123		1724	1.45836	2.58056	4.94474	7.5701	10.0117	12.262	16.4323	21.7053		1724	157.011	74.9424	74.6939	78.5431	81.3844	82.0895	80.693	71.136
		1729	1.14965	3.05826	6.47317	9.60302	11.8471	15.6212	22.4734	34.9927		1729	0.923361	2.78086	5.36668	8.27131	11.2954	13.9266	19.1231	26.3353		1729	80.3169	90.9294	82.9066	86.1324	95.3434	89.1521	85.0923	75.2593
		1730	NA	2.31261	6.02385	9.76451	13.032	16.4857	23.0711	34.8206		1730	NA	2.35953	4.84593	7.95816	10.4912	12.8754	17.2322	21.7889		1730	NA	102.029	80.4456	81.5008	80.5032	78.1002	74.6916	62.5748
		1743	1.26242	2.69803	6.01638	8.33349	11.0552	13.523	18.9194	26.2137		1743	1.84539	2.82591	5.50114	7.31842	9.43537	10.289	14.6532	20.8885		1743	146.179	104.74	91.4359	87.8194	85.3474	76.0856	77.4506	79.6854
		1829	1.35767	2.5673	4.61365	7.80186	10.4145	13.8114	20.6322	34.7392		1829	1.26525	2.4892	3.96861	5.97787	7.94423	9.50075	12.8396	16.6127		1829	93.1927	96.9577	86.0189	76.6211	76.2806	68.7892	62.2305	47.8211
		1850	1.32949	3.91338	7.27907	10.5862	13.7958	17.38	23.7499	35.3579		1850	1.1076	3.1651	6.00377	8.52147	11.2113	13.8606	19.0396	26.3347		1850	83.3097	80.879	82.4798	80.4963	81.2657	79.7501	80.1671	74.4804
		1859	2.04558	4.27156	6.73714	9.46288	12.1433	15.0495	21.3813	33.8578		1859	1.81197	4.07044	6.37283	8.50686	10.6846	12.9187	17.452	24.3273		1859	88.5795	95.2918	94.5925	89.8972	87.9877	85.8412	81.6227	71.8512
		1874	1.29944	3.55695	5.91089	8.22669	10.3371	12.6973	17.894	27.3666		1874	1.30312	2.87266	4.8205	6.36948	7.97268	9.66676	12.6205	16.8401		1874	100.283	80.762	81.5529	77.4245	77.1272	76.1323	70.5293	61.5353
		1938	1.49722	4.36953	7.58045	10.4705	13.5806	17.1622	24.73	37.6632		1938	1.44197	3.41656	6.13647	8.56311	10.6439	13.1238	16.3211	23.8511		1938	96.3096	78.1906	80.9513	81.7834	78.3761	76.4687	65.997	63.3273
		1967	1.59996	4.30159	7.44378	10.3985	13.3866	16.3391	22.6522	34.037		1967	2.09078	4.35273	7.09375	9.68152	11.9581	14.2094	18.589	24.416		1967	130.677	101.189	95.2977	93.1047	89.3284	86.9656	82.0624	71.7336
		2057	1.35517	3.46866	5.96917	8.50246	11.2182	14.3939	20.6767	31.3242		2057	1.39087	3.23021	5.03337	6.99647	8.85178	10.7113	13.8534	18.3369		2057	102.634	93.1256	84.3227	82.2876	78.9052	74.4155	67.0001	58.539
		2151	2.67274	4.66905	7.16526	9.47458	11.5938	14.1824	18.6656	25.7657		2151	2.24147	4.1216	6.21622	7.53365	9.31054	11.0647	14.1092	18.4585		2151	83.8642	88.2749	86.755	79.5144	80.3059	78.017	75.5893	71.6398
		2157	1.77339	4.16278	6.55457	8.80931	12.2508	15.334	19.7622	34.4968		2157	1.22629	2.7896	4.50294	5.69794	7.52444	9.29244	12.3198	14.8167		2157	69.1494	67.0128	68.6992	64.6809	61.4201	60.6001	62.34	42.951
		2171	1.4124	3.07378	5.60938	8.05942	10.722	13.6564	20.0522	30.8064		2171	1.27905	2.69917	4.39216	6.42014	8.12878	9.75346	12.824	16.4954		2171	90.5584	87.8125	78.3003	79.6601	75.8142	71.4206	63.9531	53.5454
		2201	1.59056	4.1147	7.75664	11.1717	14.8043	18.2371	26.2474	40.658		2201	1.52242	4.27081	7.56199	10.6373	13.7204	16.9627	22.2759	30.581		2201	95.716	103.794	97.4905	95.2167	92.6782	93.0121	84.8689	75.2153
		2204	1.94283	5.1432	7.7554	10.7929	14.0949	17.6081	24.6782	35.9343		2204	1.7555	4.48562	7.44265	9.91787	12.1588	14.801	19.9234	25.7707		2204	90.3579	87.2147	95.9673	91.8923	86.2639	84.0579	80.7329	71.716
		2290	0.513895	2.22051	3.60631	5.20923	7.22805	9.65382	14.8175	20.794		2290	0.34381	1.61211	2.8752	4.55094	5.95798	7.48553	10.064	12.9851		2290	66.9028	72.6009	79.727	87.363	82.4285	77.5396	67.9199	62.4463
		2292	0.72481	2.40798	4.2499	6.93147	9.41972	11.9633	17.5024	26.2912		2292	0.898772	2.11098	4.00879	6.19411	8.14057	9.96967	13.4703	18.8588		2292	124.001	87.6663	94.3266	89.3622	86.4205	83.3355	76.9629	71.7304
		2320	2.54249	5.56109	8.97008	11.62	14.2501	17.2686	22.8566	33.9776		2320	2.39161	4.69733	7.46409	9.78939	12.4053	15.1168	19.5796	25.3266		2320	94.0655	84.4677	83.211	84.2463	87.0542	87.539	85.6632	74.5391
		4802	1.52579	4.64346	8.13022	10.8935	14.0585	16.8121	21.7957	31.2224		4802	1.38768	3.82799	6.95732	9.75353	12.3434	14.6581	18.9111	25.3626		4802	90.9479	82.4382	85.5736	89.5355	87.7999	87.1877	86.765	81.2323
		4820	2.09751	4.09083	5.75401	7.20088	9.34431	12.1266	17.3031	25.9999		4820	1.83982	3.38565	4.31648	5.8332	7.42645	9.15133	12.4849	17.2323		4820	87.7143	82.762	75.0169	81.0067	79.4756	75.4648	72.1538	66.2784
		5122	NA	2.21919	4.6471	6.93343	9.81662	12.5562	17.7678	26.7415		5122	1.12242	2.17331	4.13728	5.7933	7.70139	9.08419	11.4051	14.3774		5122	NA	97.9325	89.0293	83.5559	78.4526	72.348	64.1896	53.7643
		5145	1.12484	2.87141	4.98583	7.93245	10.9701	13.812	20.5196	33.3019		5145	1.47227	2.77788	4.82066	7.31152	9.59241	12.2482	17.2939	24.1372		5145	130.887	96.7426	96.6871	92.1722	87.4413	88.6784	84.2799	72.4799
		5146	NA	2.83317	5.73941	8.18124	10.8975	14.1106	20.0293	34.3758		5146	1.20951	2.24558	3.8645	5.96074	8.24179	10.7443	15.4229	22.6797		5146	NA	79.2601	67.3327	72.8586	75.6302	76.1435	77.0018	65.9757
		5175	NA	0.987862	2.35349	3.62916	5.50131	7.37546	11.4729	18.4191		5175	NA	2.12568	2.34983	3.89152	5.66175	7.2602	10.5194	14.6827		5175	NA	215.18	99.8446	107.229	102.916	98.4372	91.6885	79.7146
		5202	1.10602	3.51963	6.39459	9.04712	11.6717	14.7151	19.5679	27.835		5202	1.47741	2.86671	5.34291	7.95477	10.2299	12.3893	16.4616	22.3313		5202	133.58	81.4492	83.5536	87.926	87.647	84.1945	84.1252	80.2275
		5292	1.82265	4.8407	7.96654	10.7741	13.691	16.5589	21.9285	32.8032		5292	1.90722	4.27948	7.16645	9.64153	12.1559	14.6169	18.8339	24.0153		5292	104.64	88.4061	89.9569	89.488	88.7874	88.2726	85.8878	73.2102
		5299	1.90152	4.51427	7.65061	10.5142	13.5634	16.6948	22.0065	31.8828		5299	1.90207	4.22955	7.2026	9.50121	11.5116	13.7031	16.35	18.8354		5299	100.029	93.6929	94.144	90.3652	84.8727	82.0801	74.2963	59.0771
		5331	NA	NA	NA	2.43806	5.16731	8.3229	12.3542	19.4396		5331	NA	1.49057	3.90852	5.40115	7.4817	9.17997	12.5109	16.8561		5331	NA	NA	NA	221.535	144.789	110.298	101.268	86.7105
		5444	1.36212	4.34558	7.56192	10.2554	13.6472	17.6544	25.0264	38.6899		5444	1.14016	3.98894	7.16866	9.86446	12.6229	15.4109	20.7317	28.9035		5444	83.7052	91.793	94.7995	96.1882	92.4946	87.2919	82.8392	74.7058
		5606	1.72928	3.56452	6.56372	9.11705	11.5108	14.8067	19.8176	30.0518		5606	0.998908	2.85824	4.83481	6.5775	8.12458	9.52421	12.5495	16.2816		5606	57.7644	80.1858	73.6596	72.145	70.5822	64.3237	63.3251	54.1786
		5628	NA	2.17665	4.18678	7.14738	9.79819	12.771	18.1797	27.4442		5628	1.41906	2.85495	4.51488	6.71909	9.00688	11.1363	15.1378	21.1923		5628	NA	131.163	107.837	94.0078	91.9239	87.1998	83.2678	77.2197
		5713	1.14666	2.9611	5.61468	8.14969	10.4655	13.2361	19.365	30.7841		5713	1.84146	3.06497	4.85571	6.77171	9.00022	11.7187	15.9849	24.8851		5713	160.594	103.508	86.4823	83.0916	85.9987	88.5361	82.5453	80.8375
		5715	1.25986	3.13711	5.53478	7.41504	9.49375	11.8246	16.9202	27.0468		5715	1.14528	2.74414	4.95721	6.9474	8.83582	10.9577	15.4936	22.5855		5715	90.905	87.4733	89.5647	93.6934	93.0699	92.6685	91.5689	83.5052
		5717	1.18279	2.87237	5.28069	7.7163	9.88075	12.4808	17.6836	26.6165		5717	1.68394	2.21681	3.84995	5.06685	6.48946	7.97235	11.0644	15.9733		5717	142.369	77.1769	72.9062	65.6642	65.6779	63.877	62.5687	60.0127
		5721	1.48706	2.88285	4.96457	7.27794	8.93277	11.2255	15.6516	23.8461		5721	1.27013	2.69498	4.13025	6.02854	6.869	8.50229	10.9743	14.409		5721	85.4117	93.4834	83.1946	82.833	76.8967	75.7407	70.1164	60.425
		5722	2.09939	3.02534	4.66292	7.1122	9.65652	12.6095	19.8054	31.1096		5722	1.2953	3.29506	4.86132	6.83806	8.91602	10.9779	14.8164	20.6013		5722	61.699	108.916	104.255	96.1456	92.3316	87.0612	74.81	66.2217
		5724	NA	1.65921	3.40824	5.3976	7.5186	9.84492	14.6001	22.4298		5724	NA	1.23601	2.54069	4.36723	6.11705	7.99764	11.817	17.2916		5724	NA	74.4942	74.5455	80.9106	81.3589	81.2362	80.9376	77.0921
		5728	1.10337	3.66666	6.18827	8.59	11.1978	13.9123	19.4499	29.9911		5728	1.4189	3.76228	6.62081	9.04136	11.3764	13.5985	17.501	24.2243		5728	128.598	102.608	106.99	105.254	101.595	97.7446	89.98	80.7717
		5735	1.6792	4.27955	6.52613	9.43982	11.7752	14.1922	19.4609	29.1506		5735	1.85243	4.04247	6.46387	8.75824	10.8117	12.8374	16.5864	21.8548		5735	110.316	94.4602	99.046	92.7798	91.8176	90.4543	85.2295	74.9718
		5738	1.49752	3.79568	6.50499	9.55313	12.1554	14.7808	20.3805	28.9625		5738	1.30658	2.75625	4.98862	7.45516	9.67126	12.1781	16.5914	22.3349		5738	87.2493	72.6156	76.6891	78.0389	79.5632	82.3909	81.4079	77.1165
		5739	1.33368	3.59995	7.59178	11.4294	14.7659	18.7535	25.8506	37.0594		5739	1.09027	3.78288	7.33498	10.0452	12.5726	14.8489	18.9879	24.56		5739	81.7495	105.082	96.6174	87.8893	85.1462	79.1795	73.4526	66.2719
		5745	1.74202	4.61645	6.5659	9.38318	11.6078	14.0864	19.6109	29.2121		5745	1.7653	3.7592	6.19337	7.71948	9.69645	11.121	15.4771	20.701		5745	101.337	81.4305	94.3262	82.2693	83.5339	78.9482	78.9207	70.8644
		5746	1.27089	2.66873	4.56934	6.29686	8.89259	11.5888	17.1451	27.4858		5746	NA	2.50675	4.31685	6.27052	8.46696	10.656	14.2947	20.0684		5746	NA	93.9306	94.4741	99.5817	95.2137	91.9506	83.3748	73.0136
		5751	2.01083	4.34552	7.09083	9.398	11.974	14.4653	19.5622	26.778		5751	1.18533	3.57293	5.72135	7.33002	9.15247	11.0659	13.9806	17.3672		5751	58.9474	82.2211	80.6866	77.9955	76.4363	76.4999	71.4672	64.8565
		5752	NA	2.04258	4.77097	7.17762	10.1727	12.3063	18.197	27.7749		5752	1.08585	2.30505	3.2766	5.99017	8.16187	8.04333	12.3804	17.6191		5752	NA	112.85	68.6779	83.4562	80.233	65.3595	68.0354	63.4355
		5753	1.29524	3.57692	4.87511	7.06456	9.97459	13.3957	19.3607	29.4536		5753	1.51632	2.56846	4.11962	6.51259	8.96395	11.2624	15.0169	22.2309		5753	117.068	71.8065	84.5032	92.1868	89.8679	84.0748	77.5638	75.4775
		5785	1.08622	3.73659	7.08929	9.94439	12.6454	15.2854	21.1955	31.9117		5785	1.24821	3.65875	6.69388	8.99516	11.331	13.5713	17.5386	23.7535		5785	114.913	97.9168	94.4224	90.4546	89.6061	88.7859	82.7469	74.435
		5788	1.28153	3.59895	6.73519	9.56394	12.6522	15.7142	23.5855	36.5048		5788	1.27136	3.08604	5.60817	8.05578	10.0582	12.8377	17.0437	24.0079		5788	99.2063	85.7484	83.2666	84.2307	79.4978	81.6946	72.2633	65.7664
		5805	1.48155	3.10625	4.85488	6.56709	8.84047	11.4788	17.505	28.7028		5805	1.23681	3.01763	4.16731	5.82645	7.18006	9.08029	12.3297	17.9585		5805	83.481	97.1469	85.8375	88.7219	81.2181	79.1051	70.4354	62.567
		5812	1.58803	3.19991	6.45737	9.27266	12.0546	15.1502	21.5733	32.0932		5812	1.16717	2.29253	4.04798	6.57087	8.79405	11.0863	14.8534	21.7677		5812	73.498	71.6437	62.6878	70.8629	72.9518	73.1757	68.8508	67.8267
		5813	1.94771	4.1998	7.1534	9.85239	12.2657	15.2431	20.359	29.0579		5813	1.44713	3.46252	6.1355	8.63197	10.5877	12.7874	16.334	21.7361		5813	74.2987	82.4449	85.7705	87.6129	86.3198	83.8898	80.2303	74.8026
		5816	1.99913	5.51405	9.13955	12.686	15.7545	19.7129	26.5739	37.7228		5816	1.77687	4.74436	7.72604	10.5647	12.5906	16.5435	21.3418	29.9969		5816	88.8825	86.0414	84.5341	83.2784	79.9178	83.922	80.3114	79.5194
		5817	NA	3.13602	4.6344	7.20326	9.72582	12.7467	19.7537	32.6724		5817	NA	1.80704	3.87684	5.37963	7.35252	9.44786	13.6613	19.8084		5817	NA	57.6221	83.6534	74.6833	75.598	74.1201	69.158	60.6274
		5819	1.82522	4.69946	7.42883	10.2132	13.0152	16.1975	22.4753	32.3844		5819	1.88327	4.17695	6.6172	8.93895	11.1803	13.4972	18.2484	22.2972		5819	103.18	88.8816	89.0747	87.5235	85.9016	83.3289	81.193	68.8518
		5820	1.1321	3.47413	6.36996	8.93758	11.9381	15.6059	23.7434	38.8371		5820	1.1016	2.97588	5.42552	7.83487	10.1144	12.5195	17.7884	25.8001		5820	97.3058	85.6581	85.1736	87.6621	84.7235	80.2229	74.9197	66.4315
		5887	1.23944	3.11943	6.10815	9.04687	11.9788	14.8946	20.6024	32.8839		5887	0.793443	2.38142	4.85254	6.99543	8.49596	9.63199	13.688	18.9492		5887	64.0165	76.3415	79.4437	77.3243	70.925	64.6679	66.4387	57.6245
		6005	2.14863	5.14171	8.26264	11.1851	13.7127	16.7725	23.548	34.6547		6005	1.69614	4.24881	7.1608	8.85554	10.3985	13.5699	18.7899	26.9423		6005	78.9406	82.6342	86.6648	79.1724	75.8312	80.9055	79.7943	77.7449
		6009	2.3235	5.00652	6.84025	8.70008	10.505	12.5562	16.9285	24.6486		6009	2.48162	4.66007	6.95659	8.78629	10.5718	12.5617	16.2197	20.4084		6009	106.805	93.0801	101.701	100.991	100.637	100.044	95.813	82.7973
		6046	3.01912	6.49087	9.70861	12.1136	14.525	17.2194	23.1934	33.5903		6046	2.42639	4.8257	6.97665	9.30552	11.7556	13.7164	16.9077	23.106		6046	80.3677	74.346	71.8604	76.8188	80.9336	79.6568	72.8988	68.7876
		6243	1.88416	4.15376	6.31905	8.64874	10.927	13.3271	18.7588	28.4135		6243	1.57206	3.4157	5.30769	7.32601	8.5075	10.4524	13.3469	15.9508		6243	83.4358	82.2315	83.995	84.7061	77.8578	78.4297	71.1502	56.138
		6318	1.90515	4.30562	7.60309	10.3687	12.9434	16.1065	21.7595	30.0129		6318	1.79757	3.47741	5.99691	8.45551	10.7384	13.2856	17.726	25.5969		6318	94.3531	80.7646	78.8747	81.5482	82.9644	82.486	81.463	85.2865
		6923	NA	2.16535	3.99203	5.97747	7.70467	9.78535	13.9277	20.3687		6923	1.6637	2.87443	3.8989	5.4229	5.9309	7.75547	10.9284	14.315		6923	NA	132.747	97.667	90.7224	76.978	79.2559	78.465	70.2795
		6924	0.7747	2.40453	4.70535	7.09083	9.40858	12.0438	16.2327	21.8779		6924	1.42028	3.2131	3.60257	5.53085	7.53322	9.7409	13.5657	20.2121		6924	183.333	133.627	76.5632	78	80.0675	80.8787	83.5702	92.3858
		6926	2.49767	5.14985	7.27498	9.33662	11.4575	13.9552	20.3898	30.8292		6926	2.26907	4.42383	6.09388	7.98407	9.37895	11.1421	14.1266	18.0128		6926	90.8475	85.9022	83.7649	85.5135	81.8585	79.8423	69.2827	58.4277
		6927	1.67428	4.0767	6.10023	8.42857	10.3336	13.1657	20.1888	31.913		6927	1.78647	4.1402	6.33942	8.57673	10.9516	13.407	18.1504	24.5639		6927	106.7	101.558	103.921	101.758	105.981	101.833	89.9035	76.9715
		6928	NA	2.63948	4.89797	8.0899	9.93987	12.3952	20.8597	30.8822		6928	NA	2.09762	3.83752	5.55413	7.8105	9.78958	12.9434	18.3896		6928	NA	79.4707	78.3492	68.6552	78.5775	78.9788	62.0497	59.5476
		6930	2.28812	5.03978	8.41163	12.1814	16.1544	20.102	26.361	41.6179		6930	1.84362	4.14867	6.72253	9.56733	11.593	14.533	19.8035	24.7502		6930	80.5735	82.3184	79.9195	78.5404	71.7636	72.2965	75.1245	59.47
		6931	2.70933	6.08965	8.20843	10.9093	13.4472	16.6412	23.078	34.1439		6931	2.7432	5.05883	7.55015	9.4869	11.1104	12.4841	14.7362	17.6509		6931	101.25	83.0726	91.9804	86.9616	82.6224	75.0191	63.854	51.6955
		6932	1.58962	4.23545	8.23807	12.0692	15.2844	18.7748	25.9249	37.6661		6932	1.7526	3.55177	6.7183	9.51018	11.8258	14.3383	17.9642	23.0844		6932	110.253	83.8581	81.5519	78.7969	77.3716	76.3698	69.2929	61.2869
		6933	1.35041	2.41641	5.1495	6.57188	8.87099	11.5721	16.8106	25.8876		6933	NA	2.27924	4.57978	6.03972	7.61339	8.86347	10.9873	17.1416		6933	NA	94.3234	88.9364	91.9025	85.8234	76.5934	65.3593	66.2154
		6936	2.41024	5.57961	8.75829	12.6372	15.8656	19.4397	25.5108	37.1179		6936	2.21176	4.53073	7.30278	9.53602	11.3727	13.363	16.9318	21.9448		6936	91.765	81.2015	83.3813	75.46	71.681	68.7407	66.3712	59.1218
		6937	1.5709	4.04503	6.73529	9.08314	12.0166	14.5619	19.5594	31.2598		6937	1.51419	3.96618	6.8756	9.39563	11.6346	13.9397	18.255	24.7519		6937	96.3897	98.0506	102.083	103.44	96.8209	95.7269	93.331	79.1812
		6938	2.53844	5.28521	7.26534	10.4913	12.1319	15.0192	21.118	31.2381		6938	2.1135	3.80319	5.4793	6.93113	8.34601	9.84217	12.4059	15.6933		6938	83.2599	71.9591	75.417	66.0656	68.7939	65.5304	58.7456	50.2378
		6939	1.97054	4.85034	6.98735	9.52206	12.4985	15.5501	20.5247	29.9603		6939	1.40579	3.16785	5.21823	7.23016	8.86927	10.4617	13.3639	17.3422		6939	71.3402	65.312	74.6811	75.9306	70.9627	67.2771	65.1114	57.884
		6942	1.59211	4.32036	6.1705	9.24765	10.297	12.405	16.2869	22.4769		6942	1.46657	3.91057	6.42226	7.60196	9.09947	11.5294	14.8071	18.8023		6942	92.1149	90.515	104.08	82.2043	88.3697	92.9411	90.914	83.6515
		6943	1.08765	2.07885	3.94636	5.78642	8.17862	10.8404	15.3451	23.5331		6943	1.0701	2.37012	3.61425	5.48993	6.27118	9.35844	12.436	17.4827		6943	98.3867	114.011	91.5843	94.8762	76.6777	86.329	81.0422	74.29
		6944	1.21314	2.73448	4.74221	6.96196	9.093	11.0214	15.1068	22.1061		6944	0.99422	2.67849	4.26579	5.60675	7.18386	8.92396	11.6785	14.7211		6944	81.9545	97.9522	89.9535	80.5341	79.0043	80.9692	77.3061	66.593
		6945	2.36579	4.61596	7.60794	10.1623	13.5727	15.8388	21.6128	32.3115		6945	1.75111	4.22035	7.01195	9.35374	11.7091	14.1303	17.9456	23.3045		6945	74.018	91.4296	92.1662	92.0437	86.2692	89.2136	83.0325	72.1243
		6946	2.04138	4.92968	7.86125	10.6814	13.6026	16.5745	22.8877	33.6652		6946	2.06709	4.35755	6.6528	8.64923	10.4589	12.5649	16.7556	23.3289		6946	101.26	88.3941	84.6278	80.9745	76.8892	75.8087	73.2079	69.2966
		6951	1.48234	3.64749	5.96539	8.02064	10.9348	13.8446	19.5569	28.6771		6951	1.40877	3.17701	5.60847	7.68329	9.1547	10.4147	13.8757	16.3939		6951	95.0366	87.1014	94.0168	95.794	83.7207	75.2254	70.9503	57.1674
		6956	1.43968	4.21918	6.41481	8.42729	11.0725	13.8051	19.5258	29.9356		6956	1.43651	4.05861	6.49323	8.69641	10.4487	12.9083	16.6536	21.5525		6956	99.7798	96.1943	101.223	103.193	94.366	93.5036	85.2901	71.9964
		6957	1.24238	3.21254	5.47364	8.93742	11.916	15.3009	23.256	33.9017		6957	1.09321	3.1402	5.87425	8.42584	10.7293	13.1539	17.3875	23.8072		6957	87.9928	97.7482	107.319	94.276	90.0407	85.9684	74.7655	70.2243
		6958	2.56618	5.02748	9.10446	12.6915	15.7635	18.9859	24.8677	36.2325		6958	2.05208	4.64875	7.44646	10.5005	12.6632	14.9171	18.6483	24.6074		6958	79.9663	92.4667	81.7891	82.7369	80.3325	78.5692	74.9902	67.9154
		6959	1.72718	3.99553	6.45859	8.53424	10.7338	13.0635	17.8458	24.9605		6959	1.6696	3.8164	6.01453	7.74045	9.50735	11.3514	14.6979	19.634		6959	96.6667	95.5166	93.1246	90.6989	88.5743	86.8939	82.3603	78.66
		6960	1.47891	2.0695	4.46742	6.5006	8.39783	10.435	14.608	22.3988		6960	NA	1.50414	3.33692	5.28197	7.30933	9.24006	12.5197	16.5657		6960	NA	72.6813	74.6946	81.2535	87.0384	88.5486	85.7043	73.9581
		6961	1.0562	3.03239	5.46639	6.81703	8.81013	10.9878	15.2009	22.7696		6961	1.21957	2.48927	4.24078	5.69261	7.40657	8.4898	10.0965	13.1179		6961	115.469	82.0895	77.5791	83.5058	84.0688	77.2658	66.4202	57.6114
		6962	2.08578	4.59532	8.30047	11.0995	14.062	17.7657	23.8677	36.0057		6962	2.46118	4.9941	7.43283	9.63254	11.5669	14.1985	19.1103	26.4415		6962	117.998	108.678	89.5471	86.7832	82.2569	79.9208	80.0678	73.4369
		6965	1.35979	3.72683	6.36547	8.8886	11.1699	13.8746	19.3807	29.2549		6965	1.59549	3.78989	6.00766	8.18826	10.1483	12.5033	16.6433	20.3176		6965	117.333	101.692	94.3788	92.1209	90.8545	90.1162	85.8758	69.4505
		6966	0.995267	2.43827	4.08181	6.56577	7.74193	9.29673	13.7225	20.4901		6966	1.00704	2.34177	3.91031	5.88873	7.72063	9.39304	12.937	17.7358		6966	101.183	96.0423	95.7984	89.6884	99.7248	101.036	94.2756	86.5578
		6967	2.4675	5.70668	9.00368	11.4234	14.8129	20.2599	27.2153	32.2125		6967	2.3575	5.01553	7.60759	10.1253	12.5906	15.4699	20.2448	27.1854		6967	95.5422	87.8888	84.4942	88.6363	84.9979	76.357	74.3875	84.3942
		6968	2.54305	6.18812	8.33583	10.7824	13.2814	16.1123	22.3959	33.0773		6968	2.74301	5.65435	7.58178	9.65613	11.6818	14.0774	18.0171	24.804		6968	107.863	91.3743	90.9541	89.5548	87.9561	87.3703	80.448	74.988
		6969	2.95018	6.9975	10.1148	13.1201	16.1941	19.8653	27.9891	39.8001		6969	2.65933	6.24255	8.67127	11.0282	13.0461	15.4267	19.4395	25.7302		6969	90.1414	89.2113	85.7283	84.0558	80.5609	77.6563	69.4538	64.6486
		6970	1.69709	3.20294	5.16685	7.01052	8.99465	11.2228	15.764	23.3085		6970	1.27195	2.7729	3.56201	5.23184	6.92576	7.90225	10.5901	14.073		6970	74.9487	86.5734	68.9396	74.6285	76.9987	70.4127	67.1791	60.3771
		6971	0.821563	2.34617	5.01811	7.15559	9.46896	12.1597	17.1055	25.7424		6971	1.00298	1.94928	3.90103	4.43557	5.63133	7.66278	11.0211	14.2026		6971	122.082	83.0835	77.739	61.9875	59.4714	63.018	64.43	55.1719
		6972	1.80579	4.38567	7.21147	10.3744	12.951	15.7958	22.8597	37.0001		6972	2.02092	3.60491	5.99545	7.80707	9.59924	11.5675	14.8129	17.9096		6972	111.913	82.1974	83.1377	75.2534	74.1195	73.2318	64.7993	48.4041
		6973	2.01403	4.60267	6.74066	8.67322	11.0258	13.7052	17.47	23.8778		6973	1.86308	3.8358	5.96186	7.77188	9.68984	11.8014	15.4179	20.3655		6973	92.505	83.3386	88.4463	89.6078	87.8832	86.1087	88.2538	85.2903
		6976	2.09325	5.14969	8.37528	11.069	13.9983	16.9479	22.1638	30.7777		6976	1.54677	4.01576	6.79783	9.39427	11.5054	14.4301	19.4192	25.5401		6976	73.893	77.9807	81.1654	84.87	82.1908	85.1443	87.6166	82.9823
		6977	1.22855	2.94833	5.99962	8.53793	10.2476	12.5875	17.0973	24.9718		6977	1.39055	2.7818	4.70546	6.70261	8.66386	10.6559	14.356	18.9179		6977	113.187	94.3518	78.4293	78.504	84.545	84.6543	83.9666	75.757
		6978	1.6057	4.40281	7.78771	10.7471	13.2858	15.9991	21.1104	27.9738		6978	1.26117	3.07937	6.90921	10.3522	12.7907	15.6587	20.6966	27.4135		6978	78.543	69.941	88.7193	96.3253	96.2729	97.8719	98.04	97.9967
		6979	1.47056	2.61265	4.88826	6.6535	8.73333	11.3023	16.0965	24.2099		6979	0.775688	2.54569	4.22706	5.99182	7.69606	9.78392	14.0637	20.684		6979	52.7477	97.4371	86.4737	90.0552	88.1228	86.5657	87.3711	85.436
		6980	2.33535	5.53344	8.59198	10.7359	13.6925	16.2499	22.2821	30.7697		6980	2.30278	4.64673	7.07855	9.49202	11.8749	13.9257	18.063	23.7088		6980	98.6051	83.9754	82.3856	88.4137	86.7254	85.6975	81.0649	77.0522
		6981	2.17239	4.48421	6.32191	8.19935	10.2127	12.5426	17.4098	26.6158		6981	2.10448	3.493	5.15126	6.44876	8.04619	9.9095	13.2681	17.5142		6981	96.8742	77.8956	81.4826	78.6497	78.7858	79.007	76.2104	65.8038
		6982	1.91089	4.33166	6.71653	8.97752	11.3671	14.7788	20.7322	31.6343		6982	1.57254	3.41899	5.83264	8.06366	10.3728	12.9294	17.8173	25.1188		6982	82.2935	78.9302	86.8402	89.8206	91.2526	87.4862	85.94	79.4038
		6983	1.7173	4.64826	8.72525	12.1415	14.8706	18.0758	24.2932	31.8882		6983	1.05539	3.42354	6.82968	9.78231	12.4925	15.3814	20.8056	27.0889		6983	61.4566	73.652	78.2749	80.5694	84.0084	85.094	85.6439	84.9495
		6984	2.90358	6.57281	9.37496	12.7938	15.6965	18.8314	25.1366	37.6865		6984	1.68389	4.33641	8.51347	11.4296	13.6758	16.8964	22.7728	31.1644		6984	57.9937	65.975	90.8108	89.3366	87.1263	89.7243	90.5962	82.6937
		6985	1.38483	3.97314	5.72088	7.50896	9.67577	11.8449	16.0856	23.6507		6985	0.937286	3.02475	5.69872	7.80773	9.15869	11.7172	15.927	20.9993		6985	67.6825	76.13	99.6127	103.979	94.6559	98.9218	99.014	88.7892
		7121	1.78924	3.573	6.82767	9.62362	11.6074	15.2185	21.8946	34.5424		7121	1.48543	3.14007	5.22702	7.31988	9.2009	11.1898	14.7727	20.2986		7121	83.0199	87.8832	76.5564	76.0616	79.2678	73.5279	67.4718	58.7645
		7145	1.70859	4.52723	8.2935	11.0725	14.2079	17.5923	24.8269	36.9369		7145	1.52673	3.98001	6.74893	8.97784	11.2753	13.696	17.6689	23.9084		7145	89.3562	87.9127	81.3762	81.082	79.3594	77.8525	71.1682	64.7276
		7164	1.36238	2.98957	5.90658	8.36484	10.97	13.8207	18.9224	27.4189		7164	0.768646	2.33978	4.22837	5.85932	7.7802	9.68587	12.551	16.0101		7164	56.4194	78.2648	71.5875	70.047	70.9225	70.0826	66.3289	58.3906
		7172	2.09127	4.55083	7.49512	10.1071	13.0154	16.184	22.8536	34.5736		7172	1.87537	4.04918	6.47065	8.92175	11.2332	13.7943	18.523	25.7175		7172	89.6761	88.9767	86.3315	88.2723	86.3067	85.2341	81.0503	74.3847
		7176	2.21192	5.23452	8.27617	11.339	14.3256	17.6742	24.5195	36.8871		7176	1.85632	4.24392	6.35212	7.52475	10.6468	13.0323	17.4181	23.0124		7176	83.9234	81.0756	76.7519	66.3618	74.3203	73.7365	71.0376	62.386
		7192	1.31022	4.03225	6.73523	9.73032	12.5772	15.6125	22.5531	33.928		7192	1.77588	3.86503	6.4262	8.84132	11.2204	13.3795	17.09	22.8261		7192	135.541	95.853	95.4117	90.8636	89.2124	85.6969	75.7766	67.2781
		7199	1.94733	4.71805	6.68867	8.64658	10.5029	12.8736	17.6974	25.7048		7199	2.07433	4.69265	6.82625	7.80203	10.814	12.5349	16.4423	20.3793		7199	106.522	99.4616	102.057	90.2326	102.963	97.3693	92.9075	79.2819
		7201	1.3843	4.00897	6.2357	9.07203	11.7941	15.1934	21.2407	32.4718		7201	1.47955	3.55812	5.5245	7.95655	9.91235	11.83	14.9183	18.832		7201	106.881	88.754	88.5947	87.7042	84.0452	77.8629	70.2342	57.9949
		7205	1.59385	4.0132	6.0579	8.54922	11.4723	13.9573	20.9084	31.0113		7205	1.82033	3.60045	5.55202	7.47607	9.21808	10.7992	14.5457	18.7981		7205	114.21	89.7152	91.6492	87.4474	80.3506	77.3734	69.5687	60.617
		7210	1.71238	4.572	7.89728	11.2332	14.3108	17.9917	25.8614	36.0426		7210	1.63195	3.63432	6.01557	8.43492	10.6934	12.9117	16.982	22.3605		7210	95.3028	79.4907	76.1726	75.0895	74.7227	71.7647	65.6654	62.039
		7224	2.16535	4.81753	7.99042	11.5549	15.0813	18.8045	25.7979	37.1348		7224	1.62983	3.58563	5.57318	7.5057	9.1821	10.5346	12.1539	13.6673		7224	75.2688	74.4288	69.7483	64.957	60.8842	56.0221	47.1119	36.8046
		7231	2.16112	4.64608	6.84742	8.80745	11.4935	14.3277	20.3602	28.774		7231	1.9304	3.96028	5.85682	7.89305	9.53982	11.2882	13.5953	16.0803		7231	89.3242	85.2392	85.5332	89.6179	83.0018	78.7856	66.7741	55.8849
		7242	1.98732	5.0979	8.34777	11.2855	13.7457	15.9774	20.8273	28.917		7242	1.5028	4.15349	6.69609	8.79372	10.9207	12.7492	16.2485	20.3935		7242	75.6196	81.4746	80.2141	77.9201	79.4479	79.7956	78.0152	70.5244
		7244	1.72888	4.78197	7.85774	10.6611	13.9191	15.2359	23.024	33.3718		7244	1.99715	4.16886	6.70465	8.91237	10.8789	12.9093	16.2483	20.4541		7244	115.517	87.1788	85.3254	83.5974	78.1582	84.7294	70.5714	61.2915
		7246	1.17376	3.99305	6.873	9.67096	12.7786	15.9874	23.1897	36.0558		7246	1.5586	3.40734	5.53793	7.8293	9.72118	12.0528	15.8812	21.2871		7246	132.787	85.3318	80.5751	80.9569	76.0736	75.3892	68.4839	59.0392
		7255	1.74179	5.03382	7.73442	9.89458	12.1918	14.5483	19.7057	28.1826		7255	1.42078	3.66039	6.03063	8.20882	10.3491	11.9078	15.0697	20.4529		7255	81.5702	72.7158	77.9713	82.9628	84.8859	81.8499	76.474	72.573
		7262	1.40504	4.25791	7.37114	9.95774	12.4177	16.2874	22.2912	32.3135		7262	1.45042	3.01659	5.19512	7.01407	9.02189	10.7657	13.9391	18.4815		7262	103.23	70.8467	70.4792	70.4383	72.6534	66.0983	62.5321	57.1944
		7268	1.68659	5.07906	8.10138	11.5032	14.9008	17.7473	24.2606	34.4867		7268	1.77012	4.75563	7.47245	9.7443	11.7485	13.7346	16.8359	20.6906		7268	104.953	93.6321	92.2367	84.7093	78.8452	77.3902	69.396	59.9961
		7275	2.86239	6.32995	9.44891	12.2817	15.1351	18.3947	24.5957	34.7982		7275	2.28168	5.21481	7.6957	9.89941	11.7513	14.0816	18.0305	22.7746		7275	79.7126	82.3831	81.4453	80.6026	77.643	76.5523	73.3076	65.4476
		7276	1.72954	4.35773	7.60999	9.99978	12.4224	15.0485	20.5044	29.1182		7276	1.42517	3.65557	6.39919	8.57959	10.4631	12.1076	15.3041	20.7177		7276	82.4018	83.887	84.0893	85.7977	84.2279	80.4571	74.6382	71.1505
		7280	1.61421	3.93979	7.54921	11.2652	14.5698	18.4753	25.8567	39.2575		7280	1.42052	3.66173	6.31359	9.13646	11.5117	13.482	17.3776	22.5307		7280	88.0008	92.9423	83.6325	81.1032	79.0112	72.9732	67.2071	57.3921
		7282	3.18965	6.6793	9.66483	12.9118	15.6741	19.1361	26.4591	36.4602		7282	2.52394	5.11586	7.80708	10.0706	11.9039	13.7308	16.6846	20.5053		7282	79.129	76.5927	80.7782	77.9951	75.9465	71.7533	63.0582	56.2402
		7283	2.14269	4.69596	7.37671	9.99466	12.5333	15.5885	21.9989	32.6252		7283	1.80186	3.65572	5.72231	7.68128	9.64492	11.8418	16.007	22.5038		7283	84.0933	77.8483	77.5726	76.8538	76.9543	75.9652	72.7626	68.9768
		7284	1.1519	2.4117	4.63706	7.89824	11.826	14.3576	20.915	34.1116		7284	1.14025	2.42438	3.75181	6.39236	9.14861	11.2645	15.1746	20.9879		7284	98.9884	100.526	80.9093	80.934	77.3601	78.4567	72.5533	61.5273
		7287	2.70372	6.48009	9.11741	12.698	15.6321	19.3862	24.4599	35.2962		7287	2.38947	5.27775	7.83535	10.7252	12.8304	15.325	20.2309	27.2991		7287	88.3772	81.4456	85.9383	84.4635	82.0773	79.0512	82.7107	77.343
		7291	NA	1.41996	2.9669	5.30994	7.77624	9.10346	14.8032	24.4427		7291	NA	1.31353	2.84309	4.38722	6.05181	7.60349	10.0127	12.9089		7291	NA	92.5047	95.8268	82.6229	77.8244	83.5231	67.639	52.8129
		7296	1.42246	3.58446	6.15397	8.59735	11.1053	14.1339	19.1725	24.4668		7296	NA	2.70312	4.7416	6.43406	7.65156	8.70964	11.2048	13.8372		7296	NA	75.4124	77.0495	74.8376	68.9003	61.6223	58.442	56.5552
		7297	2.03837	4.46556	6.75001	9.10134	11.2768	13.5309	18.4151	26.3246		7297	1.32032	3.45684	4.98262	6.64222	8.02499	9.76339	11.8404	14.163		7297	64.7732	77.4113	73.8165	72.9807	71.1637	72.1562	64.297	53.8013
		7299	2.99711	5.69571	7.98924	10.0199	11.8717	13.9323	18.7097	28.2694		7299	2.47438	4.8638	6.95279	8.54781	10.1075	11.5624	14.803	18.8556		7299	82.5588	85.3942	87.0269	85.3082	85.1395	82.9896	79.1191	66.6997
		7300	1.77623	4.76942	7.97125	10.2371	13.4845	17.1559	24.0084	38.0459		7300	1.98511	4.68471	7.74747	9.81206	11.8695	14.0661	18.2388	24.578		7300	111.76	98.2239	97.1926	95.8482	88.0237	81.9897	75.9684	64.6009
		7306	1.09884	3.38	5.09686	7.16539	9.16006	11.3345	15.7209	24.1726		7306	1.11554	2.64452	4.20709	6.06236	7.6025	9.36175	12.5326	18.2413		7306	101.52	78.2402	82.5427	84.6061	82.9961	82.5951	79.7196	75.4627
		7307	1.68956	4.19418	6.10306	7.7278	9.5246	11.4757	14.6505	22.2926		7307	1.3503	3.31228	5.41627	6.98241	8.32524	9.74265	12.139	15.756		7307	79.9206	78.9732	88.7469	90.3544	87.4078	84.8984	82.8573	70.678
		7309	1.56087	3.72071	5.80396	8.69531	11.8371	15.5155	21.1627	32.5914		7309	1.04532	2.35918	4.37739	6.5191	8.89653	10.975	15.3023	21.3543		7309	66.9703	63.4066	75.4208	74.9725	75.1579	70.7359	72.3077	65.5213
		7310	1.85716	4.80899	7.05671	9.80453	12.1112	14.9264	21.0924	31.7308		7310	1.52095	4.15126	6.50598	8.593	10.2868	11.2202	15.7988	20.2354		7310	81.8966	86.3228	92.1956	87.6431	84.936	75.1705	74.9029	63.7719
		7316	1.27867	3.0953	5.50873	8.07666	10.8337	13.6083	18.9564	28.3648		7316	NA	2.50129	4.27581	5.81423	7.56214	9.19748	11.4787	13.8021		7316	NA	80.8094	77.6187	71.9881	69.802	67.5873	60.5533	48.6592
		7317	1.57501	3.1133	5.13784	7.38597	9.74787	12.3798	18.1562	28.496		7317	1.3449	2.91989	4.65064	6.34765	8.16069	9.77384	13.1773	17.3343		7317	85.39	93.7876	90.5174	85.942	83.7177	78.9497	72.5771	60.8306
		7320	0.895646	2.7526	4.00643	6.10759	7.53952	8.86835	12.3685	18.9929		7320	NA	2.37174	4.03278	5.23887	6.84838	8.37918	11.0432	15.0898		7320	NA	86.1635	100.658	85.7765	90.8331	94.4842	89.2849	79.4499
		7328	3.53711	6.35496	9.5896	12.3999	14.8492	18.3711	26.2365	31.3282		7328	2.7235	4.50038	6.06178	7.91848	9.04492	10.3299	12.9545	15.8723		7328	76.9978	70.8167	63.2121	63.8593	60.9118	56.2291	49.3758	50.6645
		7330	2.17621	4.43636	6.58108	8.8885	11.4483	14.785	21.3434	32.6739		7330	2.11189	3.67775	5.47517	6.94351	8.66413	10.6199	14.1258	18.1469		7330	97.0445	82.9002	83.1956	78.1179	75.6806	71.8289	66.1836	55.5394
		7331	3.09866	6.19496	9.42059	13.0717	16.7971	20.8206	29.8776	43.1053		7331	2.52637	5.38	8.04527	11.134	14.1319	17.2486	23.9183	32.6504		7331	81.5311	86.8448	85.4009	85.1758	84.1331	82.844	80.0543	75.7456
		7337	2.35525	5.27155	7.82038	10.2284	12.7251	15.673	21.1123	28.8548		7337	1.81523	4.39352	6.62275	8.64976	10.4926	12.6164	16.6964	22.9377		7337	77.0719	83.344	84.6857	84.5662	82.4553	80.4973	79.0839	79.4936
		7344	3.15484	6.3006	8.98756	11.56	14.0755	17.2662	23.4598	35.9134		7344	2.02063	4.73772	6.80419	8.92899	11.0793	13.0226	17.2083	22.9257		7344	64.0485	75.1947	75.7068	77.2405	78.7134	75.4224	73.3523	63.836
		7351	1.79541	5.10145	7.94065	11.0223	14.2668	18.1273	26.064	40.8309		7351	1.54534	3.53159	6.19074	8.87255	11.5073	14.0402	18.424	25.878		7351	86.0713	69.2272	77.9626	80.4964	80.6579	77.4533	70.6874	63.3784
		7352	1.43113	3.94037	5.83863	9.04998	10.8485	14.3457	20.7502	32.4678		7352	1.37158	2.32539	4.45268	7.0507	9.44934	11.904	16.2582	23.6255		7352	95.8388	59.0144	76.2623	77.9085	87.1027	82.9794	78.3518	72.7659
		7353	1.84692	3.23042	6.97784	10.3616	13.5349	16.8767	23.726	37.516		7353	1.09691	2.8193	5.66272	8.42115	10.5084	12.5281	16.6411	19.9552		7353	59.3914	87.2737	81.1529	81.2724	77.6391	74.2332	70.1385	53.1913
		7354	2.17673	4.73366	7.37234	9.43352	12.03	14.9846	20.888	31.2343		7354	1.80549	3.47106	5.57351	7.58808	9.38291	11.3519	14.2494	17.1499		7354	82.9449	73.3272	75.6002	80.4374	77.9961	75.757	68.2182	54.9073
		7355	1.29581	3.63026	6.037	8.66908	11.1141	14.4889	19.548	29.0159		7355	1.19669	3.14009	5.39972	7.61739	9.67227	11.6784	14.4115	18.8476		7355	92.3502	86.4978	89.4436	87.8685	87.0267	80.603	73.7237	64.9561
		7372	2.30362	5.15164	8.13037	11.418	14.3899	18.4023	25.1212	35.6147		7372	1.65355	4.46113	7.3177	9.73994	11.7764	14.0644	18.1683	22.2584		7372	71.7804	86.5962	90.0046	85.3038	81.8379	76.4274	72.3228	62.4979
		7373	2.70355	6.13024	9.46887	13.0437	16.026	19.4159	26.2717	39.5576		7373	2.31003	4.53754	7.11857	9.4818	11.6352	13.7301	17.7687	22.792		7373	85.4445	74.0191	75.1787	72.6924	72.6016	70.7159	67.6344	57.6172
		7382	3.30971	6.36122	8.86071	11.3895	13.0449	15.256	20.3189	29.5638		7382	3.49829	6.43443	8.91756	11.0669	13.4842	16.2624	21.3718	28.6946		7382	105.698	101.151	100.642	97.1675	103.368	106.597	105.182	97.06
		7384	1.72298	4.95803	8.69026	11.543	13.5996	15.6631	20.143	26.998		7384	1.68666	3.7664	6.95393	9.6713	12.1181	14.6226	19.0697	24.259		7384	97.892	75.9656	80.0198	83.7847	89.1059	93.3568	94.6718	89.8547
		7390	1.34202	3.2078	6.11914	8.5705	11.0138	13.7901	18.1384	26.1696		7390	1.20803	3.41865	6.26905	8.66076	10.694	12.1917	15.9264	21.1569		7390	90.0162	106.573	102.45	101.053	97.0969	88.4089	87.8047	80.8454
		7404	2.30232	5.60778	7.93318	10.4173	13.1142	15.6091	20.5419	29.4792		7404	1.63495	3.7813	6.32109	7.92137	10.232	12.6078	17.4438	22.4721		7404	71.013	67.4294	79.6792	76.0409	78.0221	80.7723	84.9181	76.2304
		7408	1.60275	3.2829	5.7888	9.0128	12.3518	16.5464	24.0753	39.1499		7408	1.39017	2.66433	4.94617	7.95145	10.727	13.1459	18.841	27.6422		7408	86.7367	81.1579	85.4438	88.224	86.8457	79.4485	78.2586	70.6059
		7418	2.15231	4.1516	6.5338	8.79014	11.2895	14.156	19.6845	30.2077		7418	1.58924	3.92478	6.12578	7.52278	9.55548	11.3958	14.5011	19.5425		7418	73.8386	94.5365	93.7552	85.582	84.6405	80.502	73.6676	64.6938
		7424	1.64465	3.96452	5.7658	7.48242	8.72913	11.3242	15.8411	22.9023		7424	1.524	3.18135	4.96358	6.2865	7.1501	8.72278	10.8839	15.1342		7424	92.6641	80.2456	86.0866	84.017	81.9108	77.028	68.7066	66.0813
		7446	1.54647	3.39572	6.25607	9.41832	12.9162	17.0615	26.3704	36.4623		7446	1.67176	3.53869	6.31832	8.6307	11.2142	13.895	18.552	26.4471		7446	108.102	104.21	100.995	91.6373	86.8228	81.4406	70.3517	72.5328
		7457	1.85662	5.43555	8.40484	11.1447	14.0326	17.3032	24.3241	35.7899		7457	2.35484	5.51293	8.08388	9.99416	12.3398	15.1153	19.783	29.8638		7457	126.835	101.424	96.1814	89.6765	87.9362	87.3555	81.3312	83.4419
		7477	1.34089	2.79267	5.9007	8.00952	11.0653	13.9165	19.8365	29.4918		7477	1.07232	2.95354	5.12492	7.80393	10.5746	13.6138	19.0793	27.6384		7477	79.9713	105.76	86.8528	97.4332	95.5658	97.8251	96.1829	93.7155
		7498	NA	2.47307	5.87958	9.44249	12.5871	16.7493	23.1942	33.8148		7498	NA	NA	3.19502	5.14311	7.9684	10.501	15.0301	20.889		7498	NA	NA	54.341	54.4677	63.3063	62.6951	64.8009	61.7745
		7508	1.51945	4.51595	7.75353	10.6883	13.6994	17.1165	23.9364	34.7029		7508	1.75283	4.20764	7.28927	9.83563	12.2463	14.4198	18.5265	22.9095		7508	115.36	93.1728	94.0123	92.0224	89.3931	84.2451	77.3988	66.0161
		7514	1.76467	4.53373	7.72032	10.7789	13.5142	16.6896	23.0879	32.9922		7514	1.35233	3.57702	5.66285	7.76576	9.83453	11.6157	15.017	18.844		7514	76.6335	78.8979	73.35	72.0456	72.772	69.5981	65.0428	57.1165
		7515	NA	1.93436	3.51476	5.62369	7.84822	10.289	15.2178	23.2125		7515	NA	2.1118	2.96559	4.33752	4.27524	5.64611	7.68035	9.89203		7515	NA	109.173	84.3754	77.1294	54.4741	54.8755	50.4695	42.6151
		7518	1.24871	3.16928	4.32173	6.82245	8.52788	11.131	16.9971	28.9781		7518	1.8023	3.25148	4.99076	6.63793	8.189	10.5007	16.25	26.6686		7518	144.333	102.594	115.481	97.2954	96.0262	94.3379	95.6048	92.0301
		7519	1.08614	3.25858	5.79353	8.22692	9.55071	11.9392	16.3137	24.4767		7519	1.36462	3.25529	4.2551	6.33267	7.69086	9.60865	12.5687	16.716		7519	125.64	99.8991	73.4457	76.975	80.5265	80.4797	77.0439	68.2938
		7520	2.09768	4.79068	7.87586	10.7174	13.4314	16.2906	21.925	32.7439		7520	1.71898	4.41308	6.51905	8.51559	10.1352	11.8629	14.9369	18.5381		7520	81.9466	92.1181	82.7726	79.4558	75.4589	72.8208	68.1272	56.6155
		7522	NA	3.62127	5.04149	5.64462	10.137	13.4138	20.4839	31.3455		7522	1.14751	3.022	5.31565	8.16332	11.0985	13.7892	18.4807	23.5582		7522	NA	83.4516	105.438	144.621	109.485	102.799	90.2206	75.1565
		7523	1.15891	3.3534	6.3956	8.89551	11.6374	14.7797	20.9178	30.6331		7523	1.37692	3.03708	4.75393	6.84249	8.40033	9.81082	12.4422	16.2204		7523	118.812	90.5673	74.3312	76.9207	72.1838	66.3805	59.4815	52.9507
		7524	1.10318	3.7612	7.4204	10.9523	14.3007	17.8136	24.4414	35.6243		7524	1.67946	3.4811	6.19078	8.84082	11.292	13.8276	18.1864	23.9343		7524	152.239	92.5529	83.4291	80.721	78.9613	77.6234	74.4081	67.1852
		7525	NA	1.24458	2.86971	4.00147	6.06671	8.52029	11.7872	20.709		7525	NA	0.877394	2.74875	4.65894	6.09816	7.81192	10.9334	14.9934		7525	NA	70.4972	95.7848	116.431	100.519	91.6861	92.7568	72.4007
		7526	1.54266	4.37858	7.38688	10.6844	13.9292	17.2252	23.3467	33.7948		7526	1.7058	3.91305	6.73998	9.39728	11.9191	14.5584	18.7077	24.1406		7526	110.575	89.368	91.2426	87.9536	85.5687	84.5184	80.13	71.433
		8213	0.69306	2.47302	5.00592	7.68835	8.95791	11.9515	17.0914	27.5914		8213	NA	2.70469	4.15199	6.08524	7.69071	9.59019	13.7321	18.759		8213	NA	109.368	82.9415	79.1489	85.8539	80.2429	80.3454	67.9884
		8236	2.17382	4.70958	7.45067	9.78535	12.0946	14.7066	19.1516	29.047		8236	1.92828	3.96028	6.38175	8.57038	10.5304	12.5899	16.5354	22.3203		8236	88.705	84.0899	85.6534	87.5838	87.0669	85.6074	86.3395	76.8418
		8239	1.0287	3.40148	6.19125	9.16728	11.6988	14.6325	20.955	32.929		8239	1.29117	3.19405	5.27685	7.23265	9.20962	11.3305	15.6993	21.4905		8239	125.514	93.9017	85.2308	78.8963	78.7226	77.4338	74.9192	65.2632
		8243	1.5132	4.06188	7.96247	11.4291	14.5357	17.9256	24.1373	36.476		8243	1.50115	3.51288	6.64702	9.50938	11.6375	13.958	17.3839	21.5926		8243	99.2035	86.4842	83.4793	83.2035	80.0616	77.8665	72.0212	59.1967
		8245	2.22169	4.8876	7.39173	10.175	12.7753	15.9614	22.0714	32.8202		8245	1.97197	3.80082	5.64837	7.54798	9.27673	11.1997	14.6383	19.183		8245	88.7598	77.7645	76.4147	74.1819	72.6144	70.1673	66.3226	58.4487
		8247	1.49651	4.29045	7.50251	10.1965	12.8352	16.1529	22.1832	34.1967		8247	1.71131	3.58057	5.917	7.94885	9.02479	11.049	14.8043	20.3884		8247	114.354	83.4546	78.867	77.9564	70.3128	68.4023	66.7366	59.6209
		8275	NA	2.00188	3.22987	3.33217	4.74886	6.60536	10.5112	18.0097		8275	NA	1.78551	2.2808	2.36921	3.76567	4.91118	6.4842	8.59548		8275	NA	89.1919	70.6159	71.101	79.2963	74.3515	61.6887	47.7268
		8306	1.40656	4.01775	7.00527	8.52064	10.6488	13.0275	17.7306	26.488		8306	1.68	3.77229	5.77177	7.2911	8.73773	10.6298	13.3626	17.1494		8306	119.44	93.8905	82.3918	85.5699	82.0538	81.595	75.3649	64.7441
		8310	2.45322	5.78273	9.6012	12.9985	16.0338	19.5855	25.8191	36.3114		8310	1.97697	4.87892	7.80415	10.2997	12.5963	14.804	19.0648	24.7671		8310	80.5867	84.3704	81.2831	79.2379	78.5611	75.5863	73.84	68.2075
		8311	2.20133	5.60282	9.07203	12.7317	14.9564	17.5302	22.3859	30.6218		8311	1.93252	4.50427	6.90668	9.64988	11.6459	13.045	16.4719	20.2713		8311	87.7885	80.3929	76.1316	75.7938	77.8658	74.4144	73.5817	66.1989
		8312	2.76437	5.90127	8.2169	11.5295	14.5669	18.1779	25.3767	37.1136		8312	2.5019	4.6482	6.72677	8.75665	10.8204	13.0725	17.2741	23.095		8312	90.5054	78.7661	81.865	75.9501	74.2807	71.9143	68.0707	62.2277
		8313	2.38337	5.21758	8.18515	10.5495	13.1339	15.7819	22.1996	33.9027		8313	2.09338	4.30318	6.52992	9.27312	9.80017	11.6586	15.5215	20.5655		8313	87.833	82.4746	79.7776	87.9013	74.6172	73.8734	69.918	60.6605
		8314	2.0193	4.63338	7.39987	9.47632	11.5887	12.8778	18.0954	26.4118		8314	2.26907	5.207	7.6962	9.32815	11.919	13.8684	17.5175	22.4684		8314	112.369	112.38	104.005	98.4365	102.849	107.692	96.8066	85.0697
		8325	2.03412	4.94242	7.34272	9.97162	12.3846	15.0262	21.1645	29.4386		8325	1.78647	3.71687	5.99228	8.04333	9.85732	11.7538	15.494	20.7095		8325	87.8252	75.2034	81.6085	80.6623	79.5932	78.2223	73.2073	70.348
		8329	2.57745	4.82479	7.04002	9.56721	11.5427	14.4861	21.0379	31.3595		8329	1.96262	3.80504	4.61866	6.92029	7.58795	8.09727	10.0257	14.0127		8329	76.1455	78.8644	65.6058	72.3334	65.7382	55.8969	47.6555	44.684
		8334	1.64402	3.0611	4.9428	6.30064	7.34959	9.13327	10.6862	13.24		8334	1.36161	2.98869	4.80443	5.93507	6.79705	7.79042	9.34402	11.3453		8334	82.8219	97.6348	97.2007	94.1978	92.4821	85.2972	87.4399	85.6895
		8337	1.97965	2.87235	5.06217	7.32897	8.13766	9.89897	13.8014	20.0672		8337	NA	2.79009	4.17072	6.01798	7.12105	8.73541	11.7101	15.6906		8337	NA	97.1359	82.3899	82.1123	87.5073	88.2457	84.8471	78.1906
		8343	1.0701	2.62027	4.78284	7.20616	9.24824	11.507	16.9184	26.1662		8343	0.878099	2.61524	4.02381	5.93706	7.82589	9.24223	12.6097	16.9458		8343	82.0575	99.8079	84.13	82.3888	84.6203	80.3181	74.5328	64.762
		8348	2.02996	5.32288	8.37571	10.9531	13.6152	16.4478	21.9822	32.6229		8348	2.17252	4.58449	6.92054	8.78038	10.5631	12.3957	16.3391	20.1622		8348	107.023	86.1279	82.6263	80.1634	77.5831	75.3638	74.3287	61.8039
		8353	NA	2.05495	3.66587	5.28564	6.98122	8.92154	13.3636	20.8693		8353	1.21433	1.12363	3.14959	4.36035	5.2407	5.75163	7.9187	9.79671		8353	NA	54.6792	85.9165	82.4942	75.0685	64.469	59.2559	46.9433
		8354	2.11583	4.65645	6.864	9.80907	12.7192	15.3562	20.8003	32.2648		8354	2.07576	4.38044	6.81456	8.84554	10.5876	12.362	15.5725	19.7013		8354	98.1059	94.0726	99.2797	90.1771	83.2408	80.5021	74.8666	61.0612
		8365	1.667	4.03913	6.99178	9.39625	12.3021	16.098	22.6666	36.2609		8365	1.63328	3.97789	6.89893	9.4991	11.0968	12.6756	16.4763	22.391		8365	97.9773	98.4838	98.6721	101.095	90.2025	78.7401	72.6897	61.7497
		8366	1.79178	4.02737	7.66381	10.7287	13.5657	16.5312	22.7853	35.006		8366	1.22387	3.45249	6.51353	9.04903	11.0188	12.9263	16.9397	23.1212		8366	68.3046	85.7257	84.9907	84.3445	81.2254	78.1934	74.3446	66.0493
		8374	2.03375	5.07054	7.68998	10.4268	12.9174	15.6255	20.7822	30.1321		8374	1.62199	4.19281	6.97818	9.80739	11.5176	13.6152	17.64	23.8127		8374	79.7539	82.6895	90.7439	94.0597	89.1631	87.1345	84.8803	79.0275
		8378	2.19075	5.04217	7.53882	10.1451	12.6808	15.5961	22.4655	33.9247		8378	1.94281	4.35853	6.4834	8.57688	10.0671	11.9439	14.2518	15.2564		8378	88.6824	86.4416	86.0001	84.5419	79.3883	76.5824	63.4387	44.9713
		8387	2.04605	4.04605	6.49437	8.94064	11.8455	14.8538	21.7865	35.0007		8387	1.63541	3.39244	5.39031	7.57475	9.80724	12.0595	16.8183	23.2774		8387	79.9298	83.8457	82.9998	84.7227	82.7929	81.1884	77.1957	66.5055
		8388	1.89384	4.49377	7.14299	10.0425	12.934	16.1398	22.261	32.7243		8388	2.00808	4.00365	6.41771	8.94548	11.1423	13.468	16.8835	21.4477		8388	106.032	89.0934	89.8462	89.0765	86.1474	83.4457	75.8433	65.5407
		8395	2.41877	5.37663	8.34652	11.0298	13.9683	17.5702	24.1035	37.1771		8395	2.21182	4.31389	6.38951	8.45406	10.5958	12.8588	16.8462	20.0516		8395	91.444	80.2341	76.553	76.6473	75.8559	73.1854	69.8909	53.9355
		8420	1.82033	3.77825	6.53415	9.09955	11.1929	13.9531	19.1198	29.0364		8420	1.49013	2.72838	4.49157	7.1247	8.3185	9.8679	12.6217	16.6984		8420	81.8605	72.2129	68.7399	78.2973	74.3192	70.7221	66.0135	57.5084
		8422	1.30516	2.96669	5.16211	8.01247	11.0631	14.588	20.3955	33.9595		8422	0.586158	2.59179	3.99935	6.01965	8.246	10.4364	14.1964	18.9935		8422	44.9109	87.363	77.475	75.1286	74.5361	71.541	69.6057	55.9297
		8424	1.53154	4.00698	7.85979	11.7293	14.8808	18.0409	24.4289	34.7998		8424	1.51047	4.04119	7.22295	9.71808	11.9864	14.2772	18.0271	21.4368		8424	98.6243	100.854	91.8976	82.8527	80.5494	79.1378	73.794	61.6004
		8430	NA	2.19287	4.52543	7.80627	10.7569	13.9107	20.6333	30.3255		8430	NA	2.94428	5.11175	7.10565	9.15458	11.5358	16.0824	22.8748		8430	NA	134.266	112.956	91.0249	85.1043	82.9276	77.9442	75.431
		8610	1.45437	4.5852	7.2254	9.94878	12.5137	15.4956	21.3529	30.3698		8610	1.43211	3.92427	6.62319	9.12201	11.073	13.56	17.7533	24.0549		8610	98.4699	85.5856	91.6654	91.6897	88.4873	87.5089	83.1421	79.2068
		8631	1.6475	3.96465	6.95039	9.93876	12.7552	16.4629	23.1013	35.6948		8631	1.4628	3.38293	6.13888	8.56046	10.9409	13.3087	17.7612	23.3082		8631	88.789	85.3273	88.3243	86.1321	85.7756	80.8406	76.8839	65.2987
		8690	1.66387	5.01239	8.3526	11.3484	14.3843	18.1698	25.0226	37.6244		8690	1.59797	3.92189	6.74149	9.08958	11.8908	14.5522	18.97	26.5081		8690	96.0396	78.2439	80.7113	80.096	82.6655	80.0904	75.8115	70.4546
		8692	1.20436	2.74192	5.3447	7.43821	10.4912	12.8664	20.108	30.1968		8692	0.87811	1.7126	3.43811	5.28764	6.7547	8.55781	12.2878	18.4928		8692	72.9108	62.4597	64.3275	71.0875	64.3842	66.5128	61.1092	61.2408
		8724	1.81903	4.82189	8.10701	10.8454	13.7095	16.5368	23.2637	34.6828		8724	1.70703	4.17834	6.58749	8.78115	10.7074	13.2471	17.0838	22.4475		8724	93.8426	86.6535	81.2567	80.9665	78.1016	80.107	73.4355	64.7224
		8787	1.89869	4.12508	7.03036	9.69675	12.4833	15.3518	21.2925	28.9663		8787	1.80518	3.40878	5.88101	7.62995	9.42016	11.7092	16.1989	22.9804		8787	95.0748	82.6355	83.6516	78.6856	75.4619	76.2727	76.0781	79.3351
		8811	0.959146	2.9713	4.42078	6.87116	9.4694	12.0146	17.0184	25.743		8811	1.03141	2.73407	4.2313	6.38008	8.24801	10.2842	13.7141	18.3609		8811	107.534	92.0161	95.714	92.8531	87.1017	85.5975	80.5839	71.3238
		9001	1.25426	3.33516	6.17719	8.89955	11.7061	14.8752	21.9669	33.3772		9001	1.84708	3.72803	6.23428	8.71064	10.9507	13.6605	18.0558	24.8784		9001	147.264	111.78	100.924	97.8774	93.5475	91.8336	82.1951	74.537
		9004	1.46975	4.08535	7.52567	10.0071	12.7332	15.5773	22.2789	33.7256		9004	1.34704	3.52509	6.11214	8.53299	10.7593	13.0754	17.6349	24.1227		9004	91.651	86.286	81.2173	85.2693	84.4981	83.9388	79.1552	71.5265
		9012	1.52043	3.83326	6.3317	9.13	11.8713	14.9708	21.4387	33.3651		9012	0.87159	2.47082	4.43512	6.6689	8.65304	10.5194	13.2498	19.1956		9012	57.3253	64.4575	70.0462	73.0438	72.8904	70.2662	61.8031	57.532
		9057	1.71318	4.67435	7.69646	10.1354	12.6155	15.5559	22.1618	33.8524		9057	1.47085	3.96618	6.32707	8.40771	10.3633	12.4834	16.7245	23.4872		9057	85.8549	84.8499	82.2076	82.9538	82.1475	80.2488	75.4654	69.3812
		9077	0.862076	2.11675	4.14013	6.55031	8.03551	10.2995	14.4079	21.3594		9077	NA	2.30344	3.9209	6.15391	7.90186	9.44805	13.0484	16.9824		9077	NA	108.82	94.7048	93.9484	98.3368	91.733	90.5641	79.5076
		9165	1.92966	4.33641	7.22757	9.87208	12.7108	15.8659	22.3758	34.1939		9165	1.61511	3.72998	6.14105	8.25522	8.38332	9.90371	12.9241	16.221		9165	83.699	86.0154	84.9669	83.622	65.9542	62.4215	57.7592	47.4381
		9305	0.827003	2.66912	5.87884	8.83386	11.8694	15.0873	21.9378	33.7778		9305	0.900275	2.18914	4.28631	7.19869	9.59783	11.7671	16.1034	22.7894		9305	108.86	82.0173	72.9109	81.4898	80.8618	77.9939	73.4047	67.4687
		9308	1.70737	3.13207	4.97654	7.29017	7.91756	10.7817	14.4262	20.4519		9308	1.08765	3.33156	4.31256	4.46969	5.90521	7.17115	11.1403	16.0375		9308	63.7033	106.369	86.6578	61.3111	74.5837	66.5121	77.2229	78.4158
		9309	1.65989	2.97043	5.33759	8.41772	11.2121	14.4951	19.2572	30.9713		9309	1.50734	2.50827	4.471	6.27703	8.36238	10.5829	14.4145	18.0377		9309	90.8097	84.4413	83.7643	74.5692	74.5833	73.01	74.8523	58.24
		9496	1.68176	3.54934	6.18941	8.84303	11.4759	14.3829	20.5688	27.028		9496	1.21999	2.57189	4.5778	6.38024	8.23472	9.97548	13.3597	17.3081		9496	72.5425	72.4611	73.9618	72.1499	71.7569	69.3567	64.9515	64.0376
		9504	NA	1.8503	3.92972	6.38762	9.31841	12.3353	18.582	28.5566		9504	1.1197	1.80297	3.49722	4.40429	5.95945	7.89441	11.3968	15.9091		9504	NA	97.442	88.9941	68.9505	63.9536	63.9986	61.3324	55.7108

## Sheet: Fig. 3b
Fig. 3b
	root length (mm)	50uM Fe	Col-0				hot5-2				GSNOR_GFP				GSNOR_OE				150uM Fe	Col-0				hot5-2				GSNOR_GFP				GSNOR_OE				250uM Fe	Col-0				hot5-2				GSNOR_GFP				GSNOR_OE
		seedlings(No.)	day3	day4	day5	day6	day3	day4	day5	day6	day3	day4	day5	day6	day3	day4	day5	day6		day3	day4	day5	day6	day3	day4	day5	day6	day3	day4	day5	day6	day3	day4	day5	day6		day3	day4	day5	day6	day3	day4	day5	day6	day3	day4	day5	day6	day3
	plate1	1	2.82046	6.48434	9.72378	13.5898	2.26706	4.82683	6.80453	8.72638	1.84588	4.42479	7.73559	11.7181	1.44727	4.59575	8.21817	11.8534		2.17797	4.11074	6.86333	10.2778	1.7403	3.37604	4.37244	4.90288	2.37105	5.96894	9.2169	13.0328	1.92896	4.41361	7.77943	11.1586		1.13987	4.03995	7.43507	9.90111	0.82658	1.07434	1.1807	1.1807	1.99686	5.16987	8.60044	12.2315	1.65966
		2	2.28953	6.88014	11.3545	16.0879	1.95072	4.35451	6.71601	8.79606	2.54078	6.63391	10.5408	14.8589	0.827934	3.59512	7.13035	10.6058		1.78005	4.53434	7.97401	10.5444	1.12022	1.82002	1.96969	2.23742	1.65155	4.86998	8.44696	12.1881	1.78001	5.29821	8.74315	12.6625		2.31891	6.15249	9.4477	12.7477	1.12662	1.34148	1.36265	1.37141	1.2508	3.92618	6.33637	8.82656	2.16935
		3	1.84588	6.51311	11.1376	15.646	2.01805	4.56123	6.53383	8.57474	1.90938	5.95823	11.2072	16.2901	1.52531	4.89502	8.62389	12.4308		1.53672	5.50596	8.86568	12.0082	0.960924	1.72322	2.03788	2.14372	1.10147	3.27908	6.77177	9.83854	2.66607	7.05093	11.5104	15.5962		1.27633	3.67301	6.5891	9.40046	0.935164	1.4855	1.57279	1.57279	2.10043	4.95776	8.65484	12.3491	1.10797
		4	2.50808	6.30375	9.7852	13.551	2.4536	5.1841	7.66386	9.91878	3.63847	8.28042	12.7434	17.3253	2.80837	6.98208	11.06	15.8127		2.1641	6.25143	10.3418	14.8965	0.77252	1.5033	1.92608	1.95224	2.19807	5.80667	9.10941	12.6799	2.21469	5.4508	8.54801	11.7315		1.65638	4.38235	7.6693	11.286	0.657923	0.80609	0.835215	0.929873	1.72771	4.22607	7.5232	10.7775	2.59283
		5	2.33267	6.10635	10.2576	15.1599	2.38373	3.84025	5.95109	7.72909	2.23336	6.34433	10.5064	13.9995	1.84588	5.50871	9.38145	13.0694		1.9533	5.51267	9.12122	12.6904					1.37892	3.15743	7.40636	11.9815	2.06745	5.18782	8.56092	11.7463		1.24579	5.57339	9.65166	13.1857	0.629327	0.911881	0.933048	0.933048	1.91251	5.06277	8.52003	12.2712	1.56862
		6													1.92617	5.7586	9.29117	13.1152		1.53338	5.94324	9.72854	13.2813					1.87418	5.02683	8.7593	12.3102	1.74274	4.37075	7.63482	10.9551						0.452882	0.581385	0.628713	0.64988	2.91092	6.44783	10.3736	14.0665	1.48649
	plate2	7	2.032	6.4029	10.2998	14.4004	2.06741	4.78013	6.68937	8.49592	3.58637	7.89449	12.1162	16.4978	2.3572	5.23456	8.45748	12.2242		1.71818	4.57308	7.96013	11.2956	1.01951	1.49282	1.66647	1.72635	2.03244	5.761	9.93604	14.1888	1.86825	4.46756	7.23515	10.4858		2.45874	6.92912	10.6214	14.1361	0.636418	0.696277	0.696277	0.780944	1.56862	3.65845	6.35883	8.87696	2.47316
		8	1.94272	6.26506	10.3061	14.4048	2.32418	5.02139	7.25877	8.94256	1.7192	4.95431	9.03613	13.2911	3.25133	7.2144	11.1859	15.8909		2.59025	6.28843	9.63536	12.9664	0.872723	1.2918	1.65597	1.78983	1.60922	4.8801	9.11667	13.4517	1.7403	5.3972	8.46963	11.6038		0.341312	3.3052	6.82686	10.2268	0.11974	0.11974	0.11974	0.11974	2.3767	5.90177	9.22477	12.9585	1.57148
		9	2.17663	5.53555	9.75047	13.6982	3.04938	5.73005	8.47822	10.589	2.99529	7.95852	12.2483	17.1418	2.69276	6.93003	11.2017	15.587		1.41855	4.56076	7.69681	11.3299	0.640609	1.34135	1.90616	2.11783	1.05918	4.04738	7.50818	10.6287	1.91673	5.5655	8.60251	11.8788		1.31506	4.85896	8.13558	10.7138	0.29428	0.29428	0.29428	0.29428	2.12723	5.07062	8.54968	12.2256	1.01689
		10	1.52531	4.47764	8.03315	12.2285	1.8415	3.84755	6.13442	7.93047	2.19236	6.1475	10.0856	14.1721	2.41383	5.86778	9.84532	13.0089		1.8799	5.216	8.30724	10.8746	1.25457	1.97542	2.43332	2.85665	1.46952	4.69741	7.66225	10.9645	1.78604	3.68905	7.25981	10.9689		1.27633	5.86418	9.9162	13.7897	1.15547	1.46368	1.52353	1.7352	1.27633	2.7138	6.61215	10.4682	2.80568
		11	1.30909	4.94853	8.75963	12.579					3.27952	8.15928	12.9123	17.1569	2.4765	7.11236	11.4041	15.917		1.39636	3.68275	6.69768	9.44188	0.750147	2.10223	2.85595	3.2918	1.9279	5.23261	8.31471	11.0278	1.99293	5.95171	10.1766	13.839		1.41345	4.9294	8.53444	12.0266	0.636418	0.873929	0.916263	0.916263	1.52459	3.64168	6.75052	9.88433	1.65892
		12	2.19776	5.69326	9.47412	13.5265														1.75417	5.29548	8.51903	11.4776					1.86267	5.52736	9.20102	12.7418	2.41634	6.9802	11.213	14.9922		1.19213	3.93099	7.52958	10.7553					1.39956	4.06593	7.54382	11.2044	1.18836
	plate3	13	1.91016	5.84009	9.62766	13.8099	2.24525	4.53752	6.6222	8.75502	3.55492	7.37186	10.8381	14.8426	2.80194	6.67072	10.2645	13.5365		1.99024	5.70893	9.78209	13.8421	1.52912	2.47686	3.39071	3.63756	1.24642	3.92168	7.49002	10.5922	1.65989	5.76055	10.4134	14.1927		2.68486	6.2278	9.57546	12.4485	0.720915	0.890249	0.984906	0.984906	2.12048	5.57352	8.86572	11.9954	0.890016
		14	2.11908	7.02261	11.8784	16.5504	2.31468	4.80905	6.93378	8.85817	1.65316	3.73628	7.34678	11.2978	1.37892	3.58026	7.04024	9.92941		2.07476	5.61916	9.4078	12.7153	1.80926	2.58953	3.3394	3.39926	2.81917	5.82977	9.69637	13.1328	2.75459	6.41276	9.89074	12.4592		0.766699	2.95218	5.93355	9.17211	0.988272	1.37192	1.41425	1.41425	2.67769	6.68774	10.5657	14.3591	2.42187
		15	1.99936	6.34249	10.9819	15.545	2.28657	4.68025	6.77086	8.83039	1.39763	5.20675	9.01366	12.5512	0.739309	4.35777	9.20913	13.2907		1.93948	5.29353	9.25436	12.8638	1.48167	2.47978	3.20167	3.20876	2.05348	4.25848	7.87588	11.2968	2.63214	7.13408	11.8706	15.8046		1.65587	4.32422	7.79268	11.4954	0.808778	0.851112	0.851112	0.851112	2.12319	6.29725	10.4589	14.0761	2.29648
		16	3.08225	7.94669	12.4346	16.8421	1.28753	4.12172	7.10106	9.57373	1.78001	5.73856	10.0895	14.7282	1.90547	4.6779	8.39976	11.9918		2.08629	4.70954	8.80836	12.685	1.02425	1.48416	2.04051	2.03376	2.71494	6.11139	10.9053	15.0001						1.8799	4.03384	6.93926	10.0788					1.93362	5.76711	9.28596	12.6304	0.974577
		17	2.09042	5.21945	9.47263	13.9718	1.47633	3.83949	5.63552	7.09219	1.651	5.34251	9.74994	13.936	2.23152	6.54922	10.8445	14.4439		1.82033	5.37553	9.28698	12.139	1.06593	1.61756	1.74041	1.78456	2.79688	6.5783	10.5735	14.0471						2.04299	6.22524	9.78177	12.7762									2.12048
		18	2.42166	6.54875	11.0509	15.7703	1.72686	3.71699	5.36363	6.76319	2.43666	6.37705	10.8436	14.7781	1.16243	4.51167	8.67852	13.2241		1.62564	3.61575	7.93517	11.3858	0.898017	1.22324	1.28403	1.57319	2.44805	5.8532	10.0727	13.8019	1.62253	3.86781	7.14201	9.6425		1.44183	5.56209	9.52858	12.7312									1.52635
[truncated: 3 more columns]

## Sheet: Fig. 4b
Fig. 4b	Genoytpe	Day6	Haplotype	Fe_level (uM)
	Col-0-1+Fe	11.78	Col-0	350
	Col-0-1+Fe	10.88	Col-0	350
	Col-0-1+Fe	10.77	Col-0	350
	Col-0-1+Fe	12.19	Col-0	350
	Col-0-1+Fe	11.7	Col-0	350
	Col-0-1+Fe	14.49	Col-0	350
	Col-0-1+Fe	10.79	Col-0	350
	Col-0-1+Fe	12.3	Col-0	350
	Col-0-1+Fe	15.57	Col-0	350
	Col-0-1+Fe	11.16	Col-0	350
	Col-0-1+Fe	10.04	Col-0	350
	Col-0-1+Fe	12.03	Col-0	350
	Col-0-1+Fe	10.92	Col-0	350
	Col-0-1+Fe	15.31	Col-0	350
	Col-0-1+Fe	11.64	Col-0	350
	Col-0-1+Fe	8.53	Col-0	350
	Col-0-1+Fe	9.64	Col-0	350
	Col-0-1+Fe	10.67	Col-0	350
	Col-0-1+Fe	14.98	Col-0	350
	Col-0-1+Fe	15.48	Col-0	350
	Col-0-1+Fe	12.86	Col-0	350
	Col-0-1+Fe	14	Col-0	350
	Col-0-1+Fe	10.84	Col-0	350
	Col-0-2+Fe	14.65	Col-0	350
	Col-0-2+Fe	14.65	Col-0	350
	Col-0-2+Fe	11.54	Col-0	350
	Col-0-2+Fe	13.32	Col-0	350
	Col-0-2+Fe	13.71	Col-0	350
	Col-0-2+Fe	13.03	Col-0	350
	Col-0-2+Fe	13.03	Col-0	350
	Col-0-2+Fe	12.09	Col-0	350
	Col-0-2+Fe	13.59	Col-0	350
	Col-0-2+Fe	12.62	Col-0	350
	Col-0-2+Fe	12.81	Col-0	350
	Col-0-2+Fe	13.28	Col-0	350
	Col-0-2+Fe	10.95	Col-0	350
	Col-0-2+Fe	14.95	Col-0	350
	Col-0-2+Fe	10.33	Col-0	350
	Col-0-2+Fe	nan	Col-0	350
	Col-0-2+Fe	11.79	Col-0	350
	Col-0-2+Fe	12.57	Col-0	350
	Col-0-2+Fe	13.95	Col-0	350
	Col-0-2+Fe	14.01	Col-0	350
	Col-0-2+Fe	14.36	Col-0	350
	Col-0-2+Fe	12.89	Col-0	350
	Col-0-3+Fe	15.08	Col-0	350
	Col-0-3+Fe	11.91	Col-0	350
	Col-0-3+Fe	11.07	Col-0	350
	Col-0-3+Fe	12.5	Col-0	350
	Col-0-3+Fe	13.99	Col-0	350
	Col-0-3+Fe	13	Col-0	350
	Col-0-3+Fe	13.43	Col-0	350
	Col-0-3+Fe	12.58	Col-0	350
	Col-0-3+Fe	12.13	Col-0	350
	Col-0-3+Fe	13.55	Col-0	350
	Col-0-3+Fe	12.65	Col-0	350
	Col-0-3+Fe	14.56	Col-0	350
	Col-0-3+Fe	10.51	Col-0	350
	Col-0-3+Fe	13.66	Col-0	350
	Col-0-3+Fe	12.93	Col-0	350
	Col-0-3+Fe	11.18	Col-0	350
	Col-0-3+Fe	11.8	Col-0	350
	Col-0-3+Fe	14.2	Col-0	350
	Col-0-3+Fe	nan	Col-0	350
	Col-0-3+Fe	11.45	Col-0	350
	Col-0-3+Fe	14.64	Col-0	350
	Col-0-5+Fe	7.72	Col-0	350
	Col-0-5+Fe	11.79	Col-0	350
	Col-0-5+Fe	9.28	Col-0	350
	Col-0-5+Fe	14.17	Col-0	350
	Col-0-5+Fe	14.06	Col-0	350
	Col-0-5+Fe	8.98	Col-0	350
	Col-0-5+Fe	16.11	Col-0	350
	Col-0-5+Fe	11.92	Col-0	350
	Col-0-5+Fe	12.75	Col-0	350
	Col-0-5+Fe	12.21	Col-0	350
	Col-0-5+Fe	10.33	Col-0	350
	Col-0-5+Fe	7.79	Col-0	350
	Col-0-5+Fe	13.02	Col-0	350
	Col-0-5+Fe	11.29	Col-0	350
	Col-0-5+Fe	12.47	Col-0	350
	Col-0-5+Fe	14.67	Col-0	350
	Col-0-5+Fe	9	Col-0	350
	Col-0-5+Fe	10.99	Col-0	350
	Col-0-5+Fe	12.83	Col-0	350
	Col-0-5+Fe	9.95	Col-0	350
	Col-0-5+Fe	13.98	Col-0	350
	Col-0-5+Fe	12.21	Col-0	350
	Sf2-1+Fe	nan	Sf-2	350
	Sf2-1+Fe	nan	Sf-2	350
	Sf2-1+Fe	nan	Sf-2	350
	Sf2-1+Fe	nan	Sf-2	350
	Sf2-1+Fe	nan	Sf-2	350
	Sf2-1+Fe	nan	Sf-2	350
	Sf2-1+Fe	nan	Sf-2	350
	Sf2-1+Fe	nan	Sf-2	350
	Sf2-1+Fe	nan	Sf-2	350
	Sf2-1+Fe	nan	Sf-2	350
	Sf2-1+Fe	nan	Sf-2	350
	Sf2-1+Fe	12.83	Sf-2	350
	Sf2-1+Fe	13.99	Sf-2	350
	Sf2-1+Fe	12.55	Sf-2	350
	Sf2-1+Fe	14.48	Sf-2	350
	Sf2-1+Fe	14.21	Sf-2	350
	Sf2-1+Fe	13.21	Sf-2	350
	Sf2-1+Fe	nan	Sf-2	350
	Sf2-1+Fe	16.23	Sf-2	350
	Sf2-1+Fe	16.03	Sf-2	350
	Sf2-1+Fe	14.55	Sf-2	350
	Sf2-1+Fe	14.55	Sf-2	350
	Sf2-1+Fe	13.04	Sf-2	350
	Sf2-11+Fe	11.64	Sf-2	350
	Sf2-11+Fe	11.81	Sf-2	350
	Sf2-11+Fe	14.05	Sf-2	350
	Sf2-11+Fe	13.81	Sf-2	350
	Sf2-2+Fe	12.07	Sf-2	350
	Sf2-2+Fe	14.56	Sf-2	350
	Sf2-2+Fe	16.1	Sf-2	350
	Sf2-2+Fe	14.23	Sf-2	350
	Sf2-2+Fe	15.36	Sf-2	350
	Sf2-2+Fe	14.25	Sf-2	350
	Sf2-2+Fe	14.24	Sf-2	350
	Sf2-2+Fe	15.72	Sf-2	350
	Sf2-2+Fe	13.98	Sf-2	350
	Sf2-2+Fe	13.02	Sf-2	350
	Sf2-2+Fe	12.91	Sf-2	350
	Sf2-2+Fe	10.19	Sf-2	350
	Sf2-2+Fe	11.4	Sf-2	350
	Sf2-2+Fe	13.92	Sf-2	350
	Sf2-2+Fe	14.59	Sf-2	350
	Sf2-2+Fe	15.5	Sf-2	350
	Sf2-2+Fe	10.6	Sf-2	350
	Sf2-2+Fe	14.45	Sf-2	350
	Sf2-2+Fe	14.25	Sf-2	350
	Sf2-2+Fe	15.26	Sf-2	350
	Sf2-2+Fe	15.99	Sf-2	350
	Sf2-2+Fe	14.57	Sf-2	350
	Sf2-2+Fe	12.36	Sf-2	350
	Sf2-3+Fe	10.07	Sf-2	350
	Sf2-3+Fe	8.62	Sf-2	350
	Sf2-3+Fe	13.25	Sf-2	350
	Sf2-3+Fe	12.49	Sf-2	350
	Sf2-3+Fe	13.89	Sf-2	350
	Sf2-3+Fe	12.67	Sf-2	350
	Sf2-3+Fe	15.51	Sf-2	350
	Sf2-3+Fe	14.66	Sf-2	350
	Sf2-3+Fe	nan	Sf-2	350
	Sf2-3+Fe	13.13	Sf-2	350
	Sf2-3+Fe	13.49	Sf-2	350
	Sf2-3+Fe	12.58	Sf-2	350
	Sf2-3+Fe	12.23	Sf-2	350
	Sf2-3+Fe	12.7	Sf-2	350
	Sf2-3+Fe	10.81	Sf-2	350
	Sf2-3+Fe	10.55	Sf-2	350
	Sf2-3+Fe	12	Sf-2	350
	Sf2-3+Fe	15.84	Sf-2	350
	Sf2-3+Fe	11.63	Sf-2	350
	Sf2-3+Fe	12.11	Sf-2	350
	Sf2-3+Fe	13.91	Sf-2	350
	Sf2-3+Fe	11.96	Sf-2	350
	Sf2-4+Fe	10.02	Sf-2	350
	Sf2-4+Fe	9.21	Sf-2	350
	Sf2-4+Fe	8.35	Sf-2	350
	Sf2-4+Fe	12.32	Sf-2	350
	Sf2-4+Fe	nan	Sf-2	350
	Sf2-4+Fe	10.89	Sf-2	350
	Sf2-4+Fe	12.68	Sf-2	350
	Sf2-4+Fe	8.82	Sf-2	350
	Sf2-4+Fe	9.35	Sf-2	350
	Sf2-4+Fe	12.72	Sf-2	350
	Sf2-4+Fe	11.52	Sf-2	350
	Sf2-4+Fe	7.09	Sf-2	350
	Sf2-4+Fe	8.7	Sf-2	350
	Sf2-4+Fe	10.43	Sf-2	350
	Sf2-4+Fe	9.79	Sf-2	350
	Sf2-4+Fe	11.11	Sf-2	350
	Sf2-4+Fe	10.21	Sf-2	350
	Sf2-4+Fe	7.5	Sf-2	350
	Sf2-4+Fe	nan	Sf-2	350
	Sf2-4+Fe	12.84	Sf-2	350
	Sf2-4+Fe	14.1	Sf-2	350
	Sf2-4+Fe	10.87	Sf-2	350
	Sf2-4+Fe	11.92	Sf-2	350
	Sf2-5+Fe	nan	Sf-2	350
	Sf2-5+Fe	13.12	Sf-2	350
	Sf2-5+Fe	9.57	Sf-2	350
	Sf2-5+Fe	9.8	Sf-2	350
	Sf2-5+Fe	10.6	Sf-2	350
	Sf2-5+Fe	nan	Sf-2	350
	Sf2-5+Fe	14.55	Sf-2	350
	Sf2-5+Fe	12	Sf-2	350
	Sf2-5+Fe	11.26	Sf-2	350
	Sf2-5+Fe	13.05	Sf-2	350
	Sf2-5+Fe	12.19	Sf-2	350
	Sf2-5+Fe	11.54	Sf-2	350
	Sf2-5+Fe	8.94	Sf-2	350
	Sf2-5+Fe	13.85	Sf-2	350
	Sf2-5+Fe	11.69	Sf-2	350
	Sf2-5+Fe	9.67	Sf-2	350
	Sf2-5+Fe	11.28	Sf-2	350
	Sf2-5+Fe	10.62	Sf-2	350
	Sf2-5+Fe	12.81	Sf-2	350
	Sf2-5+Fe	10.59	Sf-2	350
	Sf2-5+Fe	12.18	Sf-2	350
	Sf2-5+Fe	10.25	Sf-2	350
	Sf2-5+Fe	nan	Sf-2	350
	Sf2-6+Fe	12.54	Sf-2	350
	Sf2-6+Fe	11.05	Sf-2	350
	Sf2-6+Fe	9.77	Sf-2	350
	Sf2-6+Fe	8.22	Sf-2	350
	Sf2-6+Fe	8.29	Sf-2	350
	Sf2-6+Fe	7.28	Sf-2	350
	Sf2-6+Fe	9.85	Sf-2	350
	Sf2-6+Fe	9.01	Sf-2	350
	Sf2-6+Fe	9.39	Sf-2	350
	Sf2-6+Fe	6.71	Sf-2	350
	Sf2-6+Fe	10.39	Sf-2	350
	Sf2-6+Fe	9.26	Sf-2	350
	Sf2-6+Fe	nan	Sf-2	350
	Sf2-6+Fe	11.55	Sf-2	350
	Sf2-6+Fe	9.85	Sf-2	350
	Sf2-6+Fe	10.18	Sf-2	350
	Sf2-6+Fe	11.12	Sf-2	350
	Sf2-6+Fe	3.75	Sf-2	350
	Sf2-6+Fe	9.37	Sf-2	350
	Sf2-7+Fe	13.71	Sf-2	350
	Sf2-7+Fe	14.14	Sf-2	350
	Sf2-7+Fe	14.69	Sf-2	350
	Sf2-7+Fe	10.1	Sf-2	350
	Sf2-7+Fe	14.11	Sf-2	350
	Sf2-7+Fe	10.17	Sf-2	350
	Sf2-7+Fe	12.15	Sf-2	350
	Sf2-7+Fe	13.33	Sf-2	350
	Sf2-7+Fe	13.28	Sf-2	350
	Sf2-7+Fe	12.62	Sf-2	350
	Sf2-7+Fe	14.95	Sf-2	350
	Sf2-7+Fe	12.76	Sf-2	350
	Sf2-7+Fe	12.99	Sf-2	350
	Sf2-7+Fe	15.38	Sf-2	350
	Sf2-7+Fe	15.5	Sf-2	350
	Sf2-7+Fe	15.23	Sf-2	350
	Sf2-7+Fe	12.8	Sf-2	350
	Sf2-7+Fe	12.09	Sf-2	350
	Sf2-7+Fe	16.18	Sf-2	350
	Sf2-7+Fe	8.78	Sf-2	350
	Sf2-8+Fe	7.24	Sf-2	350
	Sf2-8+Fe	11.02	Sf-2	350
	Sf2-8+Fe	11.42	Sf-2	350
	Sf2-8+Fe	11.47	Sf-2	350
	Sf2-8+Fe	14.35	Sf-2	350
	Sf2-8+Fe	10.73	Sf-2	350
	Sf2-8+Fe	11.07	Sf-2	350
	Sf2-8+Fe	10.44	Sf-2	350
	Sf2-8+Fe	9.99	Sf-2	350
	Sf2-8+Fe	9.01	Sf-2	350
	Sf2-8+Fe	15.78	Sf-2	350
	Sf2-8+Fe	10.5	Sf-2	350
	Sf2-8+Fe	16.44	Sf-2	350
	Sf2-8+Fe	8.9	Sf-2	350
	Sf2-8+Fe	12.56	Sf-2	350
	Sf2-8+Fe	12.2	Sf-2	350
	Sf2-8+Fe	11.2	Sf-2	350
	Sf2-8+Fe	10.14	Sf-2	350
	Sf2-8+Fe	12.92	Sf-2	350
	Sf2-8+Fe	12.18	Sf-2	350
	Sf2-8+Fe	13.11	Sf-2	350
	Sf2-8+Fe	12.73	Sf-2	350
	Sf2-9+Fe	9.13	Sf-2	350
	Sf2-9+Fe	10.27	Sf-2	350
	Sf2-9+Fe	11.6	Sf-2	350
	Sf2-9+Fe	10.42	Sf-2	350
	Sf2-9+Fe	10.24	Sf-2	350
	Sf2-9+Fe	11.76	Sf-2	350
	Sf2-9+Fe	9.51	Sf-2	350
	Sf2-9+Fe	10.94	Sf-2	350
	Sf2-9+Fe	10.53	Sf-2	350
	Sf2-9+Fe	11.61	Sf-2	350
	Sf2-9+Fe	11.1	Sf-2	350
	Sf2-9+Fe	12.56	Sf-2	350
	Sf2-9+Fe	10.85	Sf-2	350
	Sf2-9+Fe	8.33	Sf-2	350
	Sf2-9+Fe	7.73	Sf-2	350
	Sf2-9+Fe	8.41	Sf-2	350
	Sf2-9+Fe	8.29	Sf-2	350
	Sf2-9+Fe	13.22	Sf-2	350
	Sf2-9+Fe	12	Sf-2	350
	Sf2-9+Fe	12.17	Sf-2	350
	Sf2-9+Fe	11.82	Sf-2	350
	Ws4+Fe	9.9	WS4	350
	Ws4+Fe	10.18	WS4	350
	Ws4+Fe	nan	WS4	350
	Ws4+Fe	11.08	WS4	350
	Ws4+Fe	12.62	WS4	350
	Ws4+Fe	10.95	WS4	350
	Ws4+Fe	10.45	WS4	350
	Ws4+Fe	10.72	WS4	350
	Ws4+Fe	11.7	WS4	350
	Ws4+Fe	11.2	WS4	350
	Ws4+Fe	12.17	WS4	350
	Ws4+Fe	13.1	WS4	350
	Ws4+Fe	9.52	WS4	350
	Ws4+Fe	10.12	WS4	350
	Ws4+Fe	10.28	WS4	350
	Ws4+Fe	10.32	WS4	350
	Ws4+Fe	10.85	WS4	350
	Ws4+Fe	14.04	WS4	350
	Ws4+Fe	10.41	WS4	350
	Ws4+Fe	9.24	WS4	350
	Ws4+Fe	12.14	WS4	350
	Ws4+Fe	14.05	WS4	350
	Ws4+Fe	12.06	WS4	350
	Ws4+Fe	9.21	WS4	350
	Ws4+Fe	12.92	WS4	350
	Ws4+Fe	10.93	WS4	350
	Ws4+Fe	9.03	WS4	350
	Ws4+Fe	8.81	WS4	350
	z-hot5-4	6.43	hot5-4	50
	z-hot5-4	7.85	hot5-4	50
	z-hot5-4	8.98	hot5-4	50
	z-hot5-4	7.42	hot5-4	50
	z-hot5-4	9.98	hot5-4	50
	z-hot5-4	7.24	hot5-4	50
	z-hot5-4	7.14	hot5-4	50
	z-hot5-4	7	hot5-4	50
	z-hot5-4	8.56	hot5-4	50
	z-hot5-4	9.9	hot5-4	50
	z-hot5-4	8.62	hot5-4	50
	z-hot5-4	7.32	hot5-4	50
	z-hot5-4	6.69	hot5-4	50
	z-hot5-4	7.34	hot5-4	50
	z-hot5-4	7.06	hot5-4	50
	z-hot5-4	7.62	hot5-4	50
	z-hot5-4	8.36	hot5-4	50
	z-hot5-4	7.51	hot5-4	50
	z-hot5-4	7.65	hot5-4	50
	z-hot5-4	8.49	hot5-4	50
	z-hot5-4	8.32	hot5-4	50
	Col-0-1	12.98	Col-0	50
	Col-0-1	13.2	Col-0	50
	Col-0-1	10.38	Col-0	50
	Col-0-1	14.02	Col-0	50
	Col-0-1	13.5	Col-0	50
	Col-0-1	13.35	Col-0	50
	Col-0-1	11.42	Col-0	50
	Col-0-1	13.87	Col-0	50
	Col-0-1	13.26	Col-0	50
	Col-0-1	10.82	Col-0	50
	Col-0-1	14.2	Col-0	50
	Col-0-1	10.4	Col-0	50
	Col-0-1	16.14	Col-0	50
	Col-0-1	11.78	Col-0	50
	Col-0-1	11.25	Col-0	50
	Col-0-1	13.43	Col-0	50
	Col-0-1	14.28	Col-0	50
	Col-0-1	11.15	Col-0	50
	Col-0-1	14.71	Col-0	50
	Col-0-2	11.54	Col-0	50
	Col-0-2	13.02	Col-0	50
	Col-0-2	15.5	Col-0	50
	Col-0-2	15.5	Col-0	50
	Col-0-2	15.76	Col-0	50
	Col-0-2	12.67	Col-0	50
	Col-0-2	12.15	Col-0	50
	Col-0-2	15.29	Col-0	50
	Col-0-2	15.49	Col-0	50
	Col-0-2	11.21	Col-0	50
	Col-0-2	15.69	Col-0	50
	Col-0-2	13.71	Col-0	50
	Col-0-2	15.71	Col-0	50
	Col-0-2	12.94	Col-0	50
	Col-0-2	14.3	Col-0	50
	Col-0-2	12.42	Col-0	50
	Col-0-2	14.24	Col-0	50
	Col-0-2	16.01	Col-0	50
	Col-0-2	13.26	Col-0	50
	Col-0-2	16.23	Col-0	50
	Col-0-2	14.4	Col-0	50
	Col-0-3	14.13	Col-0	50
	Col-0-3	11.81	Col-0	50
	Col-0-3	nan	Col-0	50
	Col-0-3	13.65	Col-0	50
	Col-0-3	12.25	Col-0	50
	Col-0-3	12.25	Col-0	50
	Col-0-3	12.8	Col-0	50
	Col-0-3	11.83	Col-0	50
	Col-0-3	12.71	Col-0	50
	Col-0-3	14.85	Col-0	50
	Col-0-3	14.32	Col-0	50
	Col-0-3	14.06	Col-0	50
	Col-0-3	14.41	Col-0	50
	Col-0-3	13.54	Col-0	50
	Col-0-3	13.52	Col-0	50
	Col-0-3	14.36	Col-0	50
	Col-0-3	13.42	Col-0	50
	Col-0-3	15.38	Col-0	50
	Col-0-3	15.85	Col-0	50
	Col-0-3	11.1	Col-0	50
	Col-0-3	12.9	Col-0	50
	Col-0-3	12.2	Col-0	50
	Col-0-5	8.39	Col-0	50
	Col-0-5	11.21	Col-0	50
	Col-0-5	12.31	Col-0	50
	Col-0-5	12.1	Col-0	50
	Col-0-5	11.22	Col-0	50
	Col-0-5	11.67	Col-0	50
	Col-0-5	11.1	Col-0	50
	Col-0-5	12.2	Col-0	50
	Col-0-5	12.6	Col-0	50
	Col-0-5	10.03	Col-0	50
	Col-0-5	14.17	Col-0	50
	Col-0-5	12.86	Col-0	50
	Col-0-5	15.77	Col-0	50
	Col-0-5	12.59	Col-0	50
	Col-0-5	13.96	Col-0	50
	Col-0-5	12.97	Col-0	50
	Col-0-5	13	Col-0	50
	Col-0-5	11	Col-0	50
	Col-0-5	13.17	Col-0	50
	Sf2-1	17.15	Sf-2	50
	Sf2-1	16.52	Sf-2	50
	Sf2-1	17.65	Sf-2	50
	Sf2-1	14.72	Sf-2	50
	Sf2-1	13.56	Sf-2	50
	Sf2-1	14.91	Sf-2	50
	Sf2-1	12.63	Sf-2	50
	Sf2-1	17.87	Sf-2	50
	Sf2-1	19.17	Sf-2	50
	Sf2-1	17.4	Sf-2	50
	Sf2-1	16.38	Sf-2	50
	Sf2-1	13.36	Sf-2	50
	Sf2-1	16.43	Sf-2	50
	Sf2-1	14.25	Sf-2	50
	Sf2-1	15.65	Sf-2	50
	Sf2-1	16.81	Sf-2	50
	Sf2-1	14.34	Sf-2	50
	Sf2-1	16.19	Sf-2	50
	Sf2-1	17.37	Sf-2	50
	Sf2-1	15.18	Sf-2	50
	Sf2-1	12.4	Sf-2	50
	Sf2-1	18.43	Sf-2	50
	Sf2-11	16.08	Sf-2	50
	Sf2-11	18.5	Sf-2	50
	Sf2-11	12.63	Sf-2	50
	Sf2-11	16.05	Sf-2	50
	Sf2-11	15.93	Sf-2	50
	Sf2-11	16.41	Sf-2	50
	Sf2-11	16.13	Sf-2	50
	Sf2-11	17.51	Sf-2	50
	Sf2-2	18.84	Sf-2	50
	Sf2-2	15.36	Sf-2	50
	Sf2-2	17.07	Sf-2	50
	Sf2-2	14.47	Sf-2	50
	Sf2-2	15.47	Sf-2	50
	Sf2-2	17.68	Sf-2	50
	Sf2-2	15.8	Sf-2	50
	Sf2-2	17.48	Sf-2	50
	Sf2-2	14.59	Sf-2	50
	Sf2-2	18.64	Sf-2	50
	Sf2-2	15.12	Sf-2	50
	Sf2-2	13.19	Sf-2	50
	Sf2-2	17.31	Sf-2	50
	Sf2-2	14.64	Sf-2	50
	Sf2-2	13.69	Sf-2	50
	Sf2-2	13.02	Sf-2	50
	Sf2-2	13.66	Sf-2	50
	Sf2-2	13.21	Sf-2	50
	Sf2-2	14.91	Sf-2	50
	Sf2-3	15.08	Sf-2	50
	Sf2-3	15.34	Sf-2	50
	Sf2-3	16.12	Sf-2	50
	Sf2-3	19.93	Sf-2	50
	Sf2-3	13.73	Sf-2	50
	Sf2-3	17.88	Sf-2	50
	Sf2-3	11.02	Sf-2	50
	Sf2-3	16.57	Sf-2	50
	Sf2-3	16.65	Sf-2	50
	Sf2-3	15.85	Sf-2	50
	Sf2-3	13.25	Sf-2	50
	Sf2-3	16.01	Sf-2	50
	Sf2-3	17.12	Sf-2	50
	Sf2-3	16.74	Sf-2	50
	Sf2-3	15.59	Sf-2	50
	Sf2-3	13.55	Sf-2	50
	Sf2-3	14.62	Sf-2	50
	Sf2-3	15.21	Sf-2	50
	Sf2-3	16.53	Sf-2	50
	Sf2-3	15.61	Sf-2	50
	Sf2-4	nan	Sf-2	50
	Sf2-4	15.41	Sf-2	50
	Sf2-4	17.42	Sf-2	50
	Sf2-4	15.27	Sf-2	50
	Sf2-4	13.43	Sf-2	50
	Sf2-4	18.47	Sf-2	50
	Sf2-4	17.04	Sf-2	50
	Sf2-4	16.06	Sf-2	50
	Sf2-4	15.94	Sf-2	50
	Sf2-4	15.3	Sf-2	50
	Sf2-4	14.23	Sf-2	50
	Sf2-4	14.23	Sf-2	50
	Sf2-4	12.58	Sf-2	50
	Sf2-4	12.75	Sf-2	50
	Sf2-4	12.82	Sf-2	50
	Sf2-4	18.91	Sf-2	50
	Sf2-4	14.48	Sf-2	50
	Sf2-4	14.97	Sf-2	50
	Sf2-4	15.3	Sf-2	50
	Sf2-4	12.48	Sf-2	50
	Sf2-4	14.71	Sf-2	50
	Sf2-5	15.1	Sf-2	50
	Sf2-5	14.73	Sf-2	50
	Sf2-5	17.38	Sf-2	50
	Sf2-5	16.26	Sf-2	50
	Sf2-5	14.95	Sf-2	50
	Sf2-5	14.82	Sf-2	50
	Sf2-5	16.49	Sf-2	50
	Sf2-5	13.42	Sf-2	50
	Sf2-5	15.36	Sf-2	50
	Sf2-5	14.01	Sf-2	50
	Sf2-5	15.17	Sf-2	50
	Sf2-5	16.44	Sf-2	50
	Sf2-5	13.92	Sf-2	50
	Sf2-5	16.6	Sf-2	50
	Sf2-5	14.28	Sf-2	50
	Sf2-5	nan	Sf-2	50
	Sf2-5	14.63	Sf-2	50
	Sf2-5	14.06	Sf-2	50
	Sf2-5	14.43	Sf-2	50
	Sf2-6	nan	Sf-2	50
	Sf2-6	13.67	Sf-2	50
	Sf2-6	13.31	Sf-2	50
	Sf2-6	14.25	Sf-2	50
	Sf2-6	14.43	Sf-2	50
	Sf2-6	12.56	Sf-2	50
	Sf2-6	14.73	Sf-2	50
	Sf2-6	12.37	Sf-2	50
	Sf2-6	12.48	Sf-2	50
	Sf2-7	nan	Sf-2	50
	Sf2-7	17.26	Sf-2	50
	Sf2-7	15.82	Sf-2	50
	Sf2-7	14.93	Sf-2	50
	Sf2-7	16.37	Sf-2	50
	Sf2-7	17.11	Sf-2	50
	Sf2-7	17.71	Sf-2	50
	Sf2-7	17.93	Sf-2	50
	Sf2-7	nan	Sf-2	50
	Sf2-7	15.57	Sf-2	50
	Sf2-7	17.41	Sf-2	50
	Sf2-7	16.13	Sf-2	50
	Sf2-7	15.9	Sf-2	50
	Sf2-7	16.12	Sf-2	50
	Sf2-7	14.12	Sf-2	50
	Sf2-7	16.37	Sf-2	50
	Sf2-8	16.11	Sf-2	50
	Sf2-8	12.8	Sf-2	50
	Sf2-8	12.35	Sf-2	50
	Sf2-8	12.68	Sf-2	50
	Sf2-8	15.79	Sf-2	50
	Sf2-8	16.88	Sf-2	50
	Sf2-8	16.99	Sf-2	50
	Sf2-8	nan	Sf-2	50
	Sf2-8	nan	Sf-2	50
	Sf2-8	14.66	Sf-2	50
	Sf2-8	15.94	Sf-2	50
	Sf2-8	13.91	Sf-2	50
	Sf2-8	17.49	Sf-2	50
	Sf2-8	14.54	Sf-2	50
	Sf2-8	11.8	Sf-2	50
	Sf2-8	11.38	Sf-2	50
	Sf2-9	14.98	Sf-2	50
	Sf2-9	16.34	Sf-2	50
	Sf2-9	15.38	Sf-2	50
	Sf2-9	15.78	Sf-2	50
	Sf2-9	16.93	Sf-2	50
	Sf2-9	13.91	Sf-2	50
	Sf2-9	13.92	Sf-2	50
	Sf2-9	17.6	Sf-2	50
	Sf2-9	16.59	Sf-2	50
	Sf2-9	16.36	Sf-2	50
	Sf2-9	14.46	Sf-2	50
	Sf2-9	16.08	Sf-2	50
	Sf2-9	13.53	Sf-2	50
	Sf2-9	15.36	Sf-2	50
	Sf2-9	12.85	Sf-2	50
	Sf2-9	16.19	Sf-2	50
	Ws4+CK	14.46	WS4	50
	Ws4+CK	13.71	WS4	50
	Ws4+CK	14.47	WS4	50
	Ws4+CK	nan	WS4	50
	Ws4+CK	14.27	WS4	50
	Ws4+CK	12.77	WS4	50
	Ws4+CK	11.86	WS4	50
	Ws4+CK	12.06	WS4	50
	Ws4+CK	17.01	WS4	50
	Ws4+CK	14.04	WS4	50
	Ws4+CK	15.97	WS4	50
	Ws4+CK	13.3	WS4	50
	Ws4+CK	14.66	WS4	50
	Ws4+CK	14.33	WS4	50
	Ws4+CK	12.71	WS4	50
	Ws4+CK	14.72	WS4	50
	Ws4+CK	14	WS4	50
	Ws4+CK	13.48	WS4	50
	Ws4+CK	12.76	WS4	50
	Ws4+CK	13.77	WS4	50
	Ws4+CK	13.17	WS4	50
	Ws4+CK	13.87	WS4	50

## Sheet: Fig. 5a
Fig. 5a	Root-length_Day6(mm)	Genotype	Fe_levels
	10.356	Col-3-3	Fe50
	13.113	Col-3-3	Fe50
	10.428	Col-3-3	Fe50
	16.157	Col-3-3	Fe50
	15.633	Col-3-3	Fe50
	13.862	Col-3-3	Fe50
	15.866	Col-3-3	Fe50
	16.386	Col-3-3	Fe50
	14.633	Col-3-3	Fe50
	14.792	Col-3-3	Fe50
	8.819	Col-3-3	Fe50
	16.8	Col-3-3	Fe50
	14.823	Col-3-3	Fe50
	11.995	Col-3-3	Fe50
	14.014	Col-3-3	Fe50
	14.29	Col-3-3	Fe50
	13.849	Col-3-3	Fe50
	15.854	Col-3-3	Fe50
	13.162	Col-3-3	Fe50
	14.705	Col-3-3	Fe50
	15.478	Col-3-3	Fe50
	12.605	Col-3-3	Fe50
	11.346	Col-3-3	Fe50
	15.668	Col-3-3	Fe50
	15.336	Col-3-3	Fe50
	13.287	Col-3-3	Fe50
	16.485	Col-3-3	Fe50
	13.069	Col-3-3	Fe50
	16.019	Col-3-3	Fe50
	17.469	Col-3-3	Fe50
	14.798	Col-3-3	Fe50
	13.32	Col-3-3	Fe50
	10.688	Col-3-3	Fe50
	13.981	Col-3-3	Fe50
	15.178	Col-3-3	Fe50
	15.318	Col-3-3	Fe50
	11.115	Col-3-3	Fe50
	14.534	Col-3-3	Fe50
	13.981	Col-3-3	Fe50
	15.929	Col-3-3	Fe50
	12.494	Col-3-3	Fe50
	12.911	Col-3-3	Fe50
	15.869	Col-3-3	Fe50
	16.225	Col-3-3	Fe50
	11.241	Col-3-3	Fe50
	10.278	Col-3-3	Fe50
	14.899	Col-3-3	Fe50
	16.454	Col-3-3	Fe50
	14.646	Col-3-3	Fe50
	14.392	Col-3-3	Fe50
	11.964	Col-3-3	Fe50
	12.195	Col-3-3	Fe50
	14.582	Col-3-3	Fe50
	13.527	Col-3-3	Fe50
	12.52	Col-1-2	Fe50
	9.599	Col-1-2	Fe50
	14.488	Col-1-2	Fe50
	11.864	Col-1-2	Fe50
	13.514	Col-1-2	Fe50
	13.694	Col-1-2	Fe50
	14.318	Col-1-2	Fe50
	15.46	Col-1-2	Fe50
	11.032	Col-1-2	Fe50
	12.199	Col-1-2	Fe50
	17.038	Col-1-2	Fe50
	13.023	Col-1-2	Fe50
	14.314	Col-1-2	Fe50
	10.529	Col-1-2	Fe50
	10.334	Col-1-2	Fe50
	14.366	Col-1-2	Fe50
	13.74	Col-1-2	Fe50
	10.135	Col-1-2	Fe50
	14.949	Col-1-2	Fe50
	15.57	Col-1-2	Fe50
	11.607	Col-1-2	Fe50
	11.145	Col-1-2	Fe50
	15.506	Col-1-2	Fe50
	16.819	Col-1-2	Fe50
	10.704	Col-1-2	Fe50
	13.586	Col-1-2	Fe50
	14.453	Col-1-2	Fe50
	12.534	Col-1-2	Fe50
	14.13	Col-1-2	Fe50
	11.36	Col-1-2	Fe50
	16.394	Col-1-2	Fe50
	14.552	Col-1-2	Fe50
	16.526	Col-1-2	Fe50
	13.73	Col-1-2	Fe50
	14.338	Col-1-2	Fe50
	14.512	Col-1-2	Fe50
	10.791	Col-1-2	Fe50
	11.186	Col-1-2	Fe50
	14.051	Col-1-2	Fe50
	12.11	Col-1-2	Fe50
	10.683	Col-1-2	Fe50
	15.05	Col-1-2	Fe50
	13.862	Col-1-2	Fe50
	13.637	Col-1-2	Fe50
	16.093	Col-1-2	Fe50
	16.371	Col-1-2	Fe50
	11.34	Col-1-2	Fe50
	14.269	Col-1-2	Fe50
	10.742	Col-1-2	Fe50
	13.497	Col-1-2	Fe50
	11.238	Col-1-2	Fe50
	11.782	Col-1-2	Fe50
	12.619	Col-1-2	Fe50
	14.467	SF2-9-4	Fe50
	15.285	SF2-9-4	Fe50
	15.056	SF2-9-4	Fe50
	13.574	SF2-9-4	Fe50
	14.248	SF2-9-4	Fe50
	14.821	SF2-9-4	Fe50
	9.883	SF2-9-4	Fe50
	12.354	SF2-9-4	Fe50
	11.829	SF2-9-4	Fe50
	13.816	SF2-9-4	Fe50
	14.269	SF2-9-4	Fe50
	13.298	SF2-9-4	Fe50
	14.127	SF2-9-4	Fe50
	10.509	SF2-9-4	Fe50
	12.042	SF2-9-4	Fe50
	13.63	SF2-9-4	Fe50
	10.62	SF2-9-4	Fe50
	13.049	SF2-9-4	Fe50
	14.093	SF2-9-4	Fe50
	13.234	SF2-9-4	Fe50
	14.91	SF2-9-4	Fe50
	14.194	SF2-9-4	Fe50
	19.417	SF2-9-4	Fe50
	15.791	SF2-9-4	Fe50
	18.735	SF2-9-4	Fe50
	16.488	SF2-9-4	Fe50
	14.183	SF2-9-4	Fe50
	13.775	SF2-9-4	Fe50
	13.461	SF2-9-4	Fe50
	12.241	SF2-9-4	Fe50
	14.029	SF2-9-4	Fe50
	14.91	SF2-9-4	Fe50
	11.973	SF2-9-4	Fe50
	12.549	SF2-9-4	Fe50
	14.171	SF2-9-4	Fe50
	14.946	SF2-9-4	Fe50
	12.306	SF2-9-4	Fe50
	14.262	SF2-9-4	Fe50
	14.265	SF2-9-4	Fe50
	15.105	SF2-9-4	Fe50
	12.433	SF2-9-4	Fe50
	13.142	SF2-9-4	Fe50
	16.012	SF2-9-4	Fe50
	11.408	SF2-9-4	Fe50
	14.108	SF2-9-4	Fe50
	13.217	SF2-9-4	Fe50
	14.36	SF2-9-4	Fe50
	11.417	SF2-9-4	Fe50
	14.951	SF2-9-4	Fe50
	11.741	SF2-9-4	Fe50
	11.314	SF2-4-4	Fe50
	13.366	SF2-4-4	Fe50
	14.874	SF2-4-4	Fe50
	14.116	SF2-4-4	Fe50
	14.076	SF2-4-4	Fe50
	13.048	SF2-4-4	Fe50
	12.727	SF2-4-4	Fe50
	15.231	SF2-4-4	Fe50
	16.894	SF2-4-4	Fe50
	11.596	SF2-4-4	Fe50
	13.083	SF2-4-4	Fe50
	13.218	SF2-4-4	Fe50
	14.457	SF2-4-4	Fe50
	13.149	SF2-4-4	Fe50
	12.457	SF2-4-4	Fe50
	13.155	SF2-4-4	Fe50
	11.827	SF2-4-4	Fe50
	13.533	SF2-4-4	Fe50
	11.097	SF2-4-4	Fe50
	11.421	SF2-4-4	Fe50
	13.602	SF2-4-4	Fe50
	13.012	SF2-4-4	Fe50
	14.362	SF2-4-4	Fe50
	11.184	SF2-4-4	Fe50
	12.511	SF2-4-4	Fe50
	15.249	SF2-4-4	Fe50
	11.531	SF2-4-4	Fe50
	14.455	SF2-4-4	Fe50
	12.503	SF2-4-4	Fe50
	14.065	SF2-4-4	Fe50
	14.676	SF2-4-4	Fe50
	11.553	SF2-4-4	Fe50
	12.44	SF2-4-4	Fe50
	10.572	Col-1-2	Fe350
	10.835	Col-1-2	Fe350
	12.611	Col-1-2	Fe350
	12.821	Col-1-2	Fe350
	14.409	Col-1-2	Fe350
	9.526	Col-1-2	Fe350
	13.527	Col-1-2	Fe350
	14.845	Col-1-2	Fe350
	14.187	Col-1-2	Fe350
	11.293	Col-1-2	Fe350
	8.408	Col-1-2	Fe350
	13.687	Col-1-2	Fe350
	13.247	Col-1-2	Fe350
	10.62	Col-1-2	Fe350
	12.828	Col-1-2	Fe350
	12.069	Col-1-2	Fe350
	13.121	Col-1-2	Fe350
	9.739	Col-1-2	Fe350
	12.839	Col-1-2	Fe350
	12.001	Col-1-2	Fe350
	11.098	Col-1-2	Fe350
	9.899	Col-1-2	Fe350
	9.512	Col-1-2	Fe350
	12.28	Col-1-2	Fe350
	10.905	Col-1-2	Fe350
	12.811	Col-1-2	Fe350
	14.209	Col-1-2	Fe350
	13.248	Col-1-2	Fe350
	11.12	Col-1-2	Fe350
	10.212	Col-1-2	Fe350
	10.69	Col-1-2	Fe350
	11.422	Col-1-2	Fe350
	9.23	Col-1-2	Fe350
	11.234	Col-1-2	Fe350
	9.169	Col-1-2	Fe350
	8.935	Col-1-2	Fe350
	12.614	Col-1-2	Fe350
	13.301	Col-1-2	Fe350
	10.193	Col-1-2	Fe350
	10.12	Col-1-2	Fe350
	12.832	Col-1-2	Fe350
	11.933	Col-1-2	Fe350
	13.141	Col-1-2	Fe350
	14.604	Col-1-2	Fe350
	13.456	Col-1-2	Fe350
	14.832	Col-1-2	Fe350
	10.063	Col-1-2	Fe350
	14.276	Col-1-2	Fe350
	9.702	Col-1-2	Fe350
	7.395	Col-1-2	Fe350
	9.861	Col-1-2	Fe350
	9.966	Col-1-2	Fe350
	10.617	Col-1-2	Fe350
	11.513	Col-1-2	Fe350
	11.608	SF2-4-4	Fe350
	7.902	SF2-4-4	Fe350
	8.668	SF2-4-4	Fe350
	7.052	SF2-4-4	Fe350
	12.139	SF2-4-4	Fe350
	11.331	SF2-4-4	Fe350
	10.705	SF2-4-4	Fe350
	10.205	SF2-4-4	Fe350
	11.22	SF2-4-4	Fe350
	12.476	SF2-4-4	Fe350
	11.766	SF2-4-4	Fe350
	12.929	SF2-4-4	Fe350
	11.515	SF2-4-4	Fe350
	12.573	SF2-4-4	Fe350
	12.017	SF2-4-4	Fe350
	12.422	SF2-4-4	Fe350
	10.429	SF2-4-4	Fe350
	10.268	SF2-4-4	Fe350
	9.575	SF2-4-4	Fe350
	9.589	SF2-4-4	Fe350
	13.397	SF2-4-4	Fe350
	10.521	SF2-4-4	Fe350
	11.56	SF2-4-4	Fe350
	10.344	SF2-4-4	Fe350
	11.993	SF2-4-4	Fe350
	12.328	SF2-4-4	Fe350
	10.569	SF2-4-4	Fe350
	9.595	SF2-4-4	Fe350
	10.105	SF2-4-4	Fe350
	11.011	SF2-4-4	Fe350
	7.588	SF2-4-4	Fe350
	8.087	SF2-4-4	Fe350
	11.746	SF2-4-4	Fe350
	7.506	SF2-4-4	Fe350
	9.395	SF2-4-4	Fe350
	11.991	SF2-4-4	Fe350
	8.61	SF2-4-4	Fe350
	7.917	SF2-4-4	Fe350
	9.697	SF2-4-4	Fe350
	11.741	SF2-4-4	Fe350
	12.558	SF2-4-4	Fe350
	10.562	SF2-4-4	Fe350
	10.337	SF2-4-4	Fe350
	9.817	SF2-4-4	Fe350
	11.912	SF2-4-4	Fe350
	12.067	SF2-4-4	Fe350
	9.655	SF2-4-4	Fe350
	12.02	SF2-4-4	Fe350
	12.135	SF2-4-4	Fe350
	9.793	SF2-4-4	Fe350
	11.966	SF2-4-4	Fe350
	11.838	SF2-4-4	Fe350
	12.766	SF2-4-4	Fe350
	11.435	SF2-4-4	Fe350
	11.039	Col-3-3	Fe350
	9.422	Col-3-3	Fe350
	10.213	Col-3-3	Fe350
	10.645	Col-3-3	Fe350
	13.208	Col-3-3	Fe350
	13.323	Col-3-3	Fe350
	10.998	Col-3-3	Fe350
	11.932	Col-3-3	Fe350
	11.211	Col-3-3	Fe350
	10.862	Col-3-3	Fe350
	15.379	Col-3-3	Fe350
	12.857	Col-3-3	Fe350
	9.815	Col-3-3	Fe350
	14.757	Col-3-3	Fe350
	13.522	Col-3-3	Fe350
	10.394	Col-3-3	Fe350
	14.014	Col-3-3	Fe350
	13.004	Col-3-3	Fe350
	10.574	Col-3-3	Fe350
	14.099	Col-3-3	Fe350
	10.693	Col-3-3	Fe350
	11.272	Col-3-3	Fe350
	10.533	Col-3-3	Fe350
	12.368	Col-3-3	Fe350
	10.257	Col-3-3	Fe350
	14.896	Col-3-3	Fe350
	11.478	Col-3-3	Fe350
	12.731	Col-3-3	Fe350
	10.312	Col-3-3	Fe350
	8.617	Col-3-3	Fe350
	12.694	Col-3-3	Fe350
	11.72	Col-3-3	Fe350
	10.838	Col-3-3	Fe350
	15.003	Col-3-3	Fe350
	13.031	Col-3-3	Fe350
	8.933	Col-3-3	Fe350
	13.17	Col-3-3	Fe350
	10.819	Col-3-3	Fe350
	12.313	Col-3-3	Fe350
	12.683	Col-3-3	Fe350
	9.876	Col-3-3	Fe350
	10.786	Col-3-3	Fe350
	9.984	Col-3-3	Fe350
	15.563	Col-3-3	Fe350
	16.578	Col-3-3	Fe350
	13.563	Col-3-3	Fe350
	9.238	Col-3-3	Fe350
	12.521	Col-3-3	Fe350
	13.034	Col-3-3	Fe350
	10.968	Col-3-3	Fe350
	11.147	Col-3-3	Fe350
	9.75	Col-3-3	Fe350
	12.38	Col-3-3	Fe350
	8.984	Col-3-3	Fe350
	7.376	SF2-9-4	Fe350
	11.785	SF2-9-4	Fe350
	9.631	SF2-9-4	Fe350
	9.139	SF2-9-4	Fe350
	10.133	SF2-9-4	Fe350
	10.149	SF2-9-4	Fe350
	8.779	SF2-9-4	Fe350
	6.773	SF2-9-4	Fe350
	12.711	SF2-9-4	Fe350
	9.998	SF2-9-4	Fe350
	7.738	SF2-9-4	Fe350
	9.401	SF2-9-4	Fe350
	8.581	SF2-9-4	Fe350
	5.987	SF2-9-4	Fe350
	6.961	SF2-9-4	Fe350
	7.351	SF2-9-4	Fe350
	10.364	SF2-9-4	Fe350
	11.106	SF2-9-4	Fe350
	9.822	SF2-9-4	Fe350
	9.113	SF2-9-4	Fe350
	7.275	SF2-9-4	Fe350
	8.667	SF2-9-4	Fe350
	8.491	SF2-9-4	Fe350
	11.169	SF2-9-4	Fe350
	9.863	SF2-9-4	Fe350
	8.387	SF2-9-4	Fe350
	9.303	SF2-9-4	Fe350
	12.079	SF2-9-4	Fe350
	10.848	SF2-9-4	Fe350
	10.42	SF2-9-4	Fe350
	10.919	SF2-9-4	Fe350
	12.417	SF2-9-4	Fe350
	9.683	SF2-9-4	Fe350
	10.831	SF2-9-4	Fe350
	9.511	SF2-9-4	Fe350
	10.324	SF2-9-4	Fe350
	5.654	SF2-9-4	Fe350
	9.397	SF2-9-4	Fe350
	11.144	SF2-9-4	Fe350
	9.791	SF2-9-4	Fe350
	12.86	SF2-9-4	Fe350
	11.51	SF2-9-4	Fe350
	10.797	SF2-9-4	Fe350
	9.314	SF2-9-4	Fe350
	9.785	SF2-9-4	Fe350
	9.86	SF2-9-4	Fe350
	11.585	SF2-9-4	Fe350
	10.699	SF2-9-4	Fe350
	12.586	SF2-9-4	Fe350
	10.007	SF2-9-4	Fe350
	10.647	SF2-9-4	Fe350
	12.397	SF2-9-4	Fe350
	10.978	SF2-9-4	Fe350
	8.396	SF2-9-4	Fe350

## Sheet: Fig. 5b
Fig. 5b	FW(mg/4plants)	FW(mg/plant)	Genotype	Fe_levels
	13.2	3.3	Col-0 1-2	Fe50
	13.1	3.3	Col-0 1-2	Fe50
	10.1	2.5	Col-0 1-2	Fe50
	10.6	2.7	Col-0 3-3	Fe50
	13	3.3	Col-0 3-3	Fe50
	9.3	2.3	Col-0 3-3	Fe50
	10.3	2.6	Sf2 4-4	Fe50
	12.2	3.1	Sf2 4-4	Fe50
	12.2	3.1	Sf2 4-4	Fe50
	11.9	3	Sf2 9-4	Fe50
	11.2	2.8	Sf2 9-4	Fe50
	8.6	2.2	Sf2 9-4	Fe50
	8.3	2.1	Col-0 1-2	Fe350
	7.6	1.9	Col-0 1-2	Fe350
	7.7	1.9	Col-0 1-2	Fe350
	8.4	2.1	Col-0 3-3	Fe350
	9.3	2.3	Col-0 3-3	Fe350
	6.6	1.7	Col-0 3-3	Fe350
	3.5	0.9	Sf2 4-4	Fe350
	3.4	0.9	Sf2 4-4	Fe350
	4.4	1.1	Sf2 4-4	Fe350
	4.4	1.1	Sf2 9-4	Fe350
	3.9	1	Sf2 9-4	Fe350
	3.5	0.9	Sf2 9-4	Fe350

## Sheet: Fig. 5c
Fig. 5c	relative_expression(GSNOR/EF1a%)	Fe_levels	Genotypes
	33	CK	Col-3-3
	32.8	CK	Col-3-3
	23.7	CK	Col-3-3
	24.3	CK	Col-3-3
	23.7	CK	Col-3-3
	22.4	CK	Col-3-3
	12.9	CK	Col-1-2
	11.2	CK	Col-1-2
	13.8	CK	Col-1-2
	15.8	CK	Col-1-2
	18	CK	Col-1-2
	15.8	CK	Col-1-2
	4.4	CK	Sf2-9-4
	3.2	CK	Sf2-9-4
	4.4	CK	Sf2-9-4
	4.4	CK	Sf2-9-4
	3.8	CK	Sf2-9-4
	3.8	CK	Sf2-9-4
	10.4	CK	Sf2-4-4
	10.4	CK	Sf2-4-4
	2.4	CK	Sf2-4-4
	2.6	CK	Sf2-4-4
	3.1	CK	Sf2-4-4
	3	CK	Sf2-4-4
	41.8	Fe350	Col-3-3
	39.8	Fe350	Col-3-3
	12.3	Fe350	Col-3-3
	13.1	Fe350	Col-3-3
	42.9	Fe350	Col-3-3
	43.5	Fe350	Col-3-3
	16.8	Fe350	Col-1-2
	17	Fe350	Col-1-2
	12.8	Fe350	Col-1-2
	9.5	Fe350	Col-1-2
	29.3	Fe350	Col-1-2
	26.4	Fe350	Col-1-2
	3.6	Fe350	Sf2-9-4
	4.1	Fe350	Sf2-9-4
	3.6	Fe350	Sf2-9-4
	3.6	Fe350	Sf2-9-4
	4.3	Fe350	Sf2-9-4
	4.1	Fe350	Sf2-9-4
	6.9	Fe350	Sf2-4-4
	6.9	Fe350	Sf2-4-4
	2.3	Fe350	Sf2-4-4
	2.3	Fe350	Sf2-4-4
	6	Fe350	Sf2-4-4
	5.9	Fe350	Sf2-4-4

## Sheet: Fig.5d
Figure 5d. The uncropped image of western blot
						100
						70
						55
						40										GSNOR
						35
						25
						15										Histone H3
							Marker	GSNOR_Col-0 1-2	GSNOR_Sf2 4-4	GSNOR_Col-0 3-3	GSNOR_Sf2 9-4	GSNOR_Col-0 1-2	GSNOR_Sf2 4-4	GSNOR_Col-0 3-3	GSNOR_Sf2 9-4
								1/2MS				High Fe

## Sheet: Fig. 6a
Fig. 6a	Fe_levels	SNP_levels	Root_length_WT	Root_length_hot5-2	Root_length_GSNOR-GFP
	Fe150	SNP0	16.641	2.57	20.451
	Fe150	SNP0	16.883	2.907	13.629
	Fe150	SNP0	14.817	2.454	13.738
	Fe150	SNP0	17.62	2.56	12.131
	Fe150	SNP0	16.942	2.141	19.67
	Fe150	SNP0	16.399	4.322	15.926
	Fe150	SNP0	14.212	3.865	13.057
	Fe150	SNP0	19.771	6.633	15.309
	Fe150	SNP0	16.742	1.573	14.669
	Fe150	SNP0	16.749	2.053	18.741
	Fe150	SNP0	14.948	3.381	15.233
	Fe150	SNP0	19.689	3.022	17.88
	Fe150	SNP0	14.188	3.845	12.769
	Fe150	SNP0	18.395	5.359	19.52
	Fe150	SNP0	15.091	NA	16.644
	Fe150	SNP30	9.468	0.817	9.584
	Fe150	SNP30	10.093	0.928	9.793
	Fe150	SNP30	9.7	0.72	8.793
	Fe150	SNP30	9.279	0.305	7.884
	Fe150	SNP30	11.052	0.996	10.247
	Fe150	SNP30	12.331	1.413	9.913
	Fe150	SNP30	11.489	1.764	9.028
	Fe150	SNP30	NA	1.607	11.206
	Fe150	SNP30	9.06	0.556	12.388
	Fe150	SNP30	8.988	0.908	10.754
	Fe150	SNP30	11.449	0.593	9.498
	Fe150	SNP30	11.012	1.337	11.147
	Fe150	SNP30	10.383	2.35	11.142
	Fe150	SNP30	9.314	1.954	10.474
	Fe150	SNP30	11.934	1.063	9.566
	Fe150	SNP30	NA	NA	10.364
	Fe150	SNP60	9.521	0.641	11.408
	Fe150	SNP60	9.483	0.636	9.738
	Fe150	SNP60	10.305	0.284	11.936
	Fe150	SNP60	9.683	0.701	9.216
	Fe150	SNP60	12	0.77	10.224
	Fe150	SNP60	11.213	1.257	11.238
	Fe150	SNP60	9.789	0.873	11.56
	Fe150	SNP60	NA	1.188	10.581
	Fe150	SNP60	8.843	0.852	11.069
	Fe150	SNP60	7.369	0.576	11.809
	Fe150	SNP60	8.57	0.458	10.695
	Fe150	SNP60	11.451	1.94	10.684
	Fe150	SNP60	10.957	0.763	12.921
	Fe150	SNP60	11.976	0.923	12.554
	Fe150	SNP60	9.441	0.608	11.412
	Fe150	SNP60	10.728	0.795	10.824
	Fe5	SNP0	14.774	14.602	16.035
	Fe5	SNP0	13.65	12.672	17.073
	Fe5	SNP0	18.063	11.936	13.888
	Fe5	SNP0	15.87	12.054	19.733
	Fe5	SNP0	11.942	12.81	16.717
	Fe5	SNP0	15.419	17.751	14.514
	Fe5	SNP0	20.466	12.961	14.326
	Fe5	SNP0	16.518	11.455	16.643
	Fe5	SNP0	17.156	13.614	16.247
	Fe5	SNP0	17.299	12.244	16.004
	Fe5	SNP0	12.416	10.502	14.364
	Fe5	SNP0	10.609	11.413	21.359
	Fe5	SNP0	16.595	8.663	13.579
	Fe5	SNP0	17.144	12.473	18.383
	Fe5	SNP0	10.65	13.617	16.496
	Fe5	SNP0	14.675	NA	16.224
	Fe5	SNP30	10.134	6.785	11.06
	Fe5	SNP30	9.471	5.895	12.163
	Fe5	SNP30	9.154	8.207	10.585
	Fe5	SNP30	9.927	7.647	10.292
	Fe5	SNP30	10.147	9.949	10.373
	Fe5	SNP30	10.05	7.213	10.64
	Fe5	SNP30	9.255	8.787	9.881
	Fe5	SNP30	10.228	8.032	10.584
	Fe5	SNP30	8.873	6.124	10.011
	Fe5	SNP30	9.902	7.908	10.191
	Fe5	SNP30	10.054	7.102	10.004
	Fe5	SNP30	10.053	8.1	9.715
	Fe5	SNP30	10.092	9.085	8.303
	Fe5	SNP30	11.017	8.69	9.104
	Fe5	SNP30	10.099	8.424	6.802
	Fe5	SNP30	10.996	NA	NA
	Fe5	SNP60	5.851	6.669	6.552
	Fe5	SNP60	6.534	7.584	5.843
	Fe5	SNP60	6.858	6.44	7.602
	Fe5	SNP60	6.25	5.686	7.023
	Fe5	SNP60	6.264	5.305	7.019
	Fe5	SNP60	5.6	5.997	7.17
	Fe5	SNP60	5.567	7.239	6.024
	Fe5	SNP60	7.052		7.898
	Fe5	SNP60	6.446	6.248	7.352
	Fe5	SNP60	4.507	6.09	7.038
	Fe5	SNP60	6.742	6.259	6.822
	Fe5	SNP60	6.466	7.848	7.889
	Fe5	SNP60	6.709	5.505	6.314
	Fe5	SNP60	6.156	6.351	7.877
	Fe5	SNP60	6.419	6.24	6.764
	Fe5	SNP60	7.793	7.029	7.147

## Sheet: Fig.6e
Fig. 6e	Genotypes	Fe_levels	meristem_length (um)
	WT	Fe5	306.913
	WT	Fe5	228.05
	WT	Fe5	288.731
	WT	Fe5	245.985
	WT	Fe5	372.09
	WT	Fe5	302.049
	WT	Fe5	377.712
	WT	Fe5	352.977
	WT	Fe5	269.111
	WT	Fe5	329.656
	WT	Fe5	269.249
	WT	Fe50	252.343
	WT	Fe50	253.065
	WT	Fe50	332.929
	WT	Fe50	327.377
	WT	Fe50	247.029
	WT	Fe50	273.083
	WT	Fe50	247.084
	WT	Fe50	351.841
	WT	Fe50	259.945
	WT	Fe50	256.39
	WT	Fe50	255.354
	WT	Fe50	291.486
	WT	Fe50	262.132
	WT	Fe350	260.756
	WT	Fe350	250.658
	WT	Fe350	285.623
	WT	Fe350	257.516
	WT	Fe350	207.196
	WT	Fe350	171.077
	WT	Fe350	164.448
	WT	Fe350	238.267
	WT	Fe350	190.601
	WT	Fe350	202.762
	WT	Fe350	170.391
	hot5-2	Fe5	218.03
	hot5-2	Fe5	245.38
	hot5-2	Fe5	316.596
	hot5-2	Fe5	279.471
	hot5-2	Fe5	316.489
	hot5-2	Fe5	245.061
	hot5-2	Fe5	352.21
	hot5-2	Fe5	272.889
	hot5-2	Fe5	283.158
	hot5-2	Fe5	294.948
	hot5-2	Fe5	285.623
	hot5-2	Fe5	258.711
	hot5-2	Fe5	230.974
	hot5-2	Fe50	164.701
	hot5-2	Fe50	203.706
	hot5-2	Fe50	203.587
	hot5-2	Fe50	150.198
	hot5-2	Fe50	173.559
	hot5-2	Fe50	250.857
	hot5-2	Fe50	214.387
	hot5-2	Fe50	137.767
	hot5-2	Fe50	229.089
	hot5-2	Fe50	127.51
	hot5-2	Fe50	156.518
	hot5-2	Fe50	166.731
	hot5-2	Fe50	195.206
	GSNOR	Fe5	364.574
	GSNOR	Fe5	378.948
	GSNOR	Fe5	311.943
	GSNOR	Fe5	308.289
	GSNOR	Fe5	279.053
	GSNOR	Fe5	344.735
	GSNOR	Fe5	424.685
	GSNOR	Fe5	332.741
	GSNOR	Fe5	349.158
	GSNOR	Fe5	415.432
	GSNOR	Fe50	229.144
	GSNOR	Fe50	274.909
	GSNOR	Fe50	311.628
	GSNOR	Fe50	274.151
	GSNOR	Fe50	285.669
	GSNOR	Fe50	305.707
	GSNOR	Fe50	354.008
	GSNOR	Fe50	367.501
	GSNOR	Fe50	303.088
	GSNOR	Fe50	284.995
	GSNOR	Fe350	207.669
	GSNOR	Fe350	259.671
	GSNOR	Fe350	199.849
	GSNOR	Fe350	184.75
	GSNOR	Fe350	269.623
	GSNOR	Fe350	205.801

## Sheet: Fig. 6g
Fig. 6g	ID	Fe_level	H2O2_level	Meristem_WT(um)	Meristem_hot5-2(um)	Meristem_GSNOR-GFP(um)
	Fe50	Fe50	0mM	224.741	194.934	238.36
	Fe50	Fe50	0mM	227.611	138.444	212.571
	Fe50	Fe50	0mM	234.058	202.651	237.57
	Fe50	Fe50	0mM	271.625	153.64	283.658
	Fe50	Fe50	0mM	177.068	154.467	303.852
	Fe50	Fe50	0mM	NA	228.295	241.281
	Fe50	Fe50	0mM	NA	167.792	278.919
	Fe50	Fe50	0mM	NA	NA	281.152
	Fe50	Fe50	0mM	NA	NA	271.813
	Fe50+H2O2	Fe50	1mM	210.072	ND	148.31
	Fe50+H2O2	Fe50	1mM	179.75	ND	207.267
	Fe50+H2O2	Fe50	1mM	180.608	ND	206.011
	Fe50+H2O2	Fe50	1mM	198.562	ND	134.573
	Fe50+H2O2	Fe50	1mM	165.457	ND	145.169
	Fe50+H2O2	Fe50	1mM	211.128	ND	191.22
	Fe50+H2O2	Fe50	1mM	243.117	ND	193.524
	Fe50+H2O2	Fe50	1mM	208.146	ND	249.786
	Fe50+H2O2	Fe50	1mM	212.721	ND	219.385
	Fe5+H2O2	Fe5	1mM	268.411	224.443	207.783
	Fe5+H2O2	Fe5	1mM	224.995	151.268	267.474
	Fe5+H2O2	Fe5	1mM	214.703	207.027	209.25
	Fe5+H2O2	Fe5	1mM	205.24	187.349	220.818
	Fe5+H2O2	Fe5	1mM	301.081	159.944	271.924
	Fe5+H2O2	Fe5	1mM	231.185	200.348	288.76
	Fe5+H2O2	Fe5	1mM	283.367	215.961	288.371
	Fe5+H2O2	Fe5	1mM	206.103	191.029	265.989
	Fe5+H2O2	Fe5	1mM	301.11	191.396	283.278
	Fe5+H2O2	Fe5	1mM	196.736	NA	NA
	Fe5	Fe5	0mM	299.007	198.044	322.338
	Fe5	Fe5	0mM	252.402	278.915	319.568
	Fe5	Fe5	0mM	263.101	256.927	317.367
	Fe5	Fe5	0mM	305.087	194.748	335.87
	Fe5	Fe5	0mM	200.098	198.639	324.232
	Fe5	Fe5	0mM	320.877	231.784	290.196
	Fe5	Fe5	0mM	285.428	184.511	359.913
	Fe5	Fe5	0mM	263.853	NA	244.199
	Fe5	Fe5	0mM	NA	NA	283.41

[truncated: 22 more sheets: Fig. 7c, Fig. 7e, Supp Fig.1a, Supp Fig. 3c, Supp Fig. 3d, Supp Fig. 3e, Supp Fig. 3f, Supp Fig. 5, Supp Fig. 6a, Supp Fig. 6b, Supp Fig. 6c, Supp Fig. 7b, Supp Fig. 7c, Supp Fig. 7d, Supp Fig. 8d, Supp Fig. 11b, Supp Fig. 11c, Supp Fig. 12, Supp Fig. 14a, Supp Fig. 14b …]
